# Supplementary material for: Identifying and quantifying potential super-spreaders in social networks
Source: Sci Rep. 2019 Oct 15;9:14811. doi: 10.1038/s41598-019-51153-5 (PMC6794301; doi:10.1038/s41598-019-51153-5)
Supplement: Supplementary file 2 — Supplementsry Result [file 41598_2019_51153_MOESM2_ESM.xml]

<?xml version="1.0" encoding="UTF-8"?>
<?mso-application progid="Excel.Sheet"?><Workbook xmlns:o="urn:schemas-microsoft-com:office:office" xmlns:x="urn:schemas-microsoft-com:office:excel" xmlns:html="http://www.w3.org/TR/REC-html40" xmlns:ss="urn:schemas-microsoft-com:office:spreadsheet" xmlns:dt="uuid:C2F41010-65B3-11d1-A29F-00AA00C14882"><DocumentProperties xmlns="urn:schemas-microsoft-com:office:office"><Author>dell</Author><LastAuthor>zhang</LastAuthor><Created>2019-06-25T04:36:00Z</Created><LastSaved>2019-08-26T13:49:11Z</LastSaved></DocumentProperties><CustomDocumentProperties xmlns="urn:schemas-microsoft-com:office:office"><KSOProductBuildVer dt:dt="string">2052-10.1.0.7698</KSOProductBuildVer></CustomDocumentProperties><ExcelWorkbook xmlns="urn:schemas-microsoft-com:office:excel"><WindowWidth>28800</WindowWidth><WindowHeight>12645</WindowHeight><ProtectStructure>False</ProtectStructure><ProtectWindows>False</ProtectWindows></ExcelWorkbook><Styles><Style ss:ID="s44" ss:Name="40% - 强调文字颜色 5"><Font ss:FontName="宋体" x:CharSet="0" ss:Size="11" ss:Color="#000000"/><Interior ss:Color="#B4C6E7" ss:Pattern="Solid"/></Style><Style ss:ID="s36" ss:Name="40% - 强调文字颜色 1"><Font ss:FontName="宋体" x:CharSet="0" ss:Size="11" ss:Color="#000000"/><Interior ss:Color="#BDD7EE" ss:Pattern="Solid"/></Style><Style ss:ID="s26" ss:Name="检查单元格"><Borders><Border ss:Position="Bottom" ss:LineStyle="Double" ss:Weight="3" ss:Color="#3F3F3F"/><Border ss:Position="Left" ss:LineStyle="Double" ss:Weight="3" ss:Color="#3F3F3F"/><Border ss:Position="Right" ss:LineStyle="Double" ss:Weight="3" ss:Color="#3F3F3F"/><Border ss:Position="Top" ss:LineStyle="Double" ss:Weight="3" ss:Color="#3F3F3F"/></Borders><Font ss:FontName="宋体" x:CharSet="0" ss:Size="11" ss:Color="#FFFFFF" ss:Bold="1"/><Interior ss:Color="#A5A5A5" ss:Pattern="Solid"/></Style><Style ss:ID="s20" ss:Name="标题 2"><Borders><Border ss:Position="Bottom" ss:LineStyle="Continuous" ss:Weight="2" ss:Color="#5B9BD5"/></Borders><Font ss:FontName="宋体" x:CharSet="134" ss:Size="13" ss:Color="#44546A" ss:Bold="1"/></Style><Style ss:ID="s16" ss:Name="警告文本"><Font ss:FontName="宋体" x:CharSet="0" ss:Size="11" ss:Color="#FF0000"/></Style><Style ss:ID="s1" ss:Name="货币[0]"><NumberFormat ss:Format="_ &quot;￥&quot;* #,##0_ ;_ &quot;￥&quot;* \-#,##0_ ;_ &quot;￥&quot;* &quot;-&quot;_ ;_ @_ "/></Style><Style ss:ID="s6" ss:Name="40% - 强调文字颜色 3"><Font ss:FontName="宋体" x:CharSet="0" ss:Size="11" ss:Color="#000000"/><Interior ss:Color="#DBDBDB" ss:Pattern="Solid"/></Style><Style ss:ID="s8" ss:Name="千位分隔"><NumberFormat ss:Format="_ * #,##0.00_ ;_ * \-#,##0.00_ ;_ * &quot;-&quot;??_ ;_ @_ "/></Style><Style ss:ID="s47" ss:Name="40% - 强调文字颜色 6"><Font ss:FontName="宋体" x:CharSet="0" ss:Size="11" ss:Color="#000000"/><Interior ss:Color="#C6E0B4" ss:Pattern="Solid"/></Style><Style ss:ID="s42" ss:Name="40% - 强调文字颜色 4"><Font ss:FontName="宋体" x:CharSet="0" ss:Size="11" ss:Color="#000000"/><Interior ss:Color="#FFE699" ss:Pattern="Solid"/></Style><Style ss:ID="s38" ss:Name="40% - 强调文字颜色 2"><Font ss:FontName="宋体" x:CharSet="0" ss:Size="11" ss:Color="#000000"/><Interior ss:Color="#F8CBAD" ss:Pattern="Solid"/></Style><Style ss:ID="s18" ss:Name="解释性文本"><Font ss:FontName="宋体" x:CharSet="0" ss:Size="11" ss:Color="#7F7F7F" ss:Italic="1"/></Style><Style ss:ID="s15" ss:Name="标题 4"><Font ss:FontName="宋体" x:CharSet="134" ss:Size="11" ss:Color="#44546A" ss:Bold="1"/></Style><Style ss:ID="s12" ss:Name="已访问的超链接"><Font ss:FontName="宋体" x:CharSet="0" ss:Size="11" ss:Color="#800080" ss:Underline="Single"/></Style><Style ss:ID="s11" ss:Name="百分比"><NumberFormat ss:Format="0%"/></Style><Style ss:ID="s7" ss:Name="差"><Font ss:FontName="宋体" x:CharSet="0" ss:Size="11" ss:Color="#9C0006"/><Interior ss:Color="#FFC7CE" ss:Pattern="Solid"/></Style><Style ss:ID="s43" ss:Name="强调文字颜色 5"><Font ss:FontName="宋体" x:CharSet="0" ss:Size="11" ss:Color="#FFFFFF"/><Interior ss:Color="#4472C4" ss:Pattern="Solid"/></Style><Style ss:ID="s39" ss:Name="强调文字颜色 3"><Font ss:FontName="宋体" x:CharSet="0" ss:Size="11" ss:Color="#FFFFFF"/><Interior ss:Color="#A5A5A5" ss:Pattern="Solid"/></Style><Style ss:ID="s34" ss:Name="强调文字颜色 1"><Font ss:FontName="宋体" x:CharSet="0" ss:Size="11" ss:Color="#FFFFFF"/><Interior ss:Color="#5B9BD5" ss:Pattern="Solid"/></Style><Style ss:ID="s24" ss:Name="输出"><Borders><Border ss:Position="Bottom" ss:LineStyle="Continuous" ss:Weight="1" ss:Color="#3F3F3F"/><Border ss:Position="Left" ss:LineStyle="Continuous" ss:Weight="1" ss:Color="#3F3F3F"/><Border ss:Position="Right" ss:LineStyle="Continuous" ss:Weight="1" ss:Color="#3F3F3F"/><Border ss:Position="Top" ss:LineStyle="Continuous" ss:Weight="1" ss:Color="#3F3F3F"/></Borders><Font ss:FontName="宋体" x:CharSet="0" ss:Size="11" ss:Color="#3F3F3F" ss:Bold="1"/><Interior ss:Color="#F2F2F2" ss:Pattern="Solid"/></Style><Style ss:ID="s19" ss:Name="标题 1"><Borders><Border ss:Position="Bottom" ss:LineStyle="Continuous" ss:Weight="2" ss:Color="#5B9BD5"/></Borders><Font ss:FontName="宋体" x:CharSet="134" ss:Size="15" ss:Color="#44546A" ss:Bold="1"/></Style><Style ss:ID="s13" ss:Name="注释"><Borders><Border ss:Position="Bottom" ss:LineStyle="Continuous" ss:Weight="1" ss:Color="#B2B2B2"/><Border ss:Position="Left" ss:LineStyle="Continuous" ss:Weight="1" ss:Color="#B2B2B2"/><Border ss:Position="Right" ss:LineStyle="Continuous" ss:Weight="1" ss:Color="#B2B2B2"/><Border ss:Position="Top" ss:LineStyle="Continuous" ss:Weight="1" ss:Color="#B2B2B2"/></Borders><Interior ss:Color="#FFFFCC" ss:Pattern="Solid"/></Style><Style ss:ID="Default" ss:Name="Normal"><Alignment/><Borders/><Font ss:FontName="宋体" x:CharSet="134" ss:Size="11" ss:Color="#000000"/><Interior/><NumberFormat/><Protection/></Style><Style ss:ID="s5" ss:Name="千位分隔[0]"><NumberFormat ss:Format="_ * #,##0_ ;_ * \-#,##0_ ;_ * &quot;-&quot;_ ;_ @_ "/></Style><Style ss:ID="s46" ss:Name="强调文字颜色 6"><Font ss:FontName="宋体" x:CharSet="0" ss:Size="11" ss:Color="#FFFFFF"/><Interior ss:Color="#70AD47" ss:Pattern="Solid"/></Style><Style ss:ID="s40" ss:Name="强调文字颜色 4"><Font ss:FontName="宋体" x:CharSet="0" ss:Size="11" ss:Color="#FFFFFF"/><Interior ss:Color="#FFC000" ss:Pattern="Solid"/></Style><Style ss:ID="s30" ss:Name="汇总"><Borders><Border ss:Position="Bottom" ss:LineStyle="Double" ss:Weight="3" ss:Color="#5B9BD5"/><Border ss:Position="Top" ss:LineStyle="Continuous" ss:Weight="1" ss:Color="#5B9BD5"/></Borders><Font ss:FontName="宋体" x:CharSet="0" ss:Size="11" ss:Color="#000000" ss:Bold="1"/></Style><Style ss:ID="s28" ss:Name="强调文字颜色 2"><Font ss:FontName="宋体" x:CharSet="0" ss:Size="11" ss:Color="#FFFFFF"/><Interior ss:Color="#ED7D31" ss:Pattern="Solid"/></Style><Style ss:ID="s22" ss:Name="标题 3"><Borders><Border ss:Position="Bottom" ss:LineStyle="Continuous" ss:Weight="2" ss:Color="#ACCCEA"/></Borders><Font ss:FontName="宋体" x:CharSet="134" ss:Size="11" ss:Color="#44546A" ss:Bold="1"/></Style><Style ss:ID="s17" ss:Name="标题"><Font ss:FontName="宋体" x:CharSet="134" ss:Size="18" ss:Color="#44546A" ss:Bold="1"/></Style><Style ss:ID="s10" ss:Name="超链接"><Font ss:FontName="宋体" x:CharSet="0" ss:Size="11" ss:Color="#0000FF" ss:Underline="Single"/></Style><Style ss:ID="s4" ss:Name="货币"><NumberFormat ss:Format="_ &quot;￥&quot;* #,##0.00_ ;_ &quot;￥&quot;* \-#,##0.00_ ;_ &quot;￥&quot;* &quot;-&quot;??_ ;_ @_ "/></Style><Style ss:ID="s48" ss:Name="60% - 强调文字颜色 6"><Font ss:FontName="宋体" x:CharSet="0" ss:Size="11" ss:Color="#FFFFFF"/><Interior ss:Color="#A9D08E" ss:Pattern="Solid"/></Style><Style ss:ID="s32" ss:Name="适中"><Font ss:FontName="宋体" x:CharSet="0" ss:Size="11" ss:Color="#9C6500"/><Interior ss:Color="#FFEB9C" ss:Pattern="Solid"/></Style><Style ss:ID="s23" ss:Name="60% - 强调文字颜色 4"><Font ss:FontName="宋体" x:CharSet="0" ss:Size="11" ss:Color="#FFFFFF"/><Interior ss:Color="#FFD966" ss:Pattern="Solid"/></Style><Style ss:ID="s14" ss:Name="60% - 强调文字颜色 2"><Font ss:FontName="宋体" x:CharSet="0" ss:Size="11" ss:Color="#FFFFFF"/><Interior ss:Color="#F4B084" ss:Pattern="Solid"/></Style><Style ss:ID="s3" ss:Name="输入"><Borders><Border ss:Position="Bottom" ss:LineStyle="Continuous" ss:Weight="1" ss:Color="#7F7F7F"/><Border ss:Position="Left" ss:LineStyle="Continuous" ss:Weight="1" ss:Color="#7F7F7F"/><Border ss:Position="Right" ss:LineStyle="Continuous" ss:Weight="1" ss:Color="#7F7F7F"/><Border ss:Position="Top" ss:LineStyle="Continuous" ss:Weight="1" ss:Color="#7F7F7F"/></Borders><Font ss:FontName="宋体" x:CharSet="0" ss:Size="11" ss:Color="#3F3F76"/><Interior ss:Color="#FFCC99" ss:Pattern="Solid"/></Style><Style ss:ID="s35" ss:Name="20% - 强调文字颜色 1"><Font ss:FontName="宋体" x:CharSet="0" ss:Size="11" ss:Color="#000000"/><Interior ss:Color="#DDEBF7" ss:Pattern="Solid"/></Style><Style ss:ID="s33" ss:Name="20% - 强调文字颜色 5"><Font ss:FontName="宋体" x:CharSet="0" ss:Size="11" ss:Color="#000000"/><Interior ss:Color="#D9E1F2" ss:Pattern="Solid"/></Style><Style ss:ID="s25" ss:Name="计算"><Borders><Border ss:Position="Bottom" ss:LineStyle="Continuous" ss:Weight="1" ss:Color="#7F7F7F"/><Border ss:Position="Left" ss:LineStyle="Continuous" ss:Weight="1" ss:Color="#7F7F7F"/><Border ss:Position="Right" ss:LineStyle="Continuous" ss:Weight="1" ss:Color="#7F7F7F"/><Border ss:Position="Top" ss:LineStyle="Continuous" ss:Weight="1" ss:Color="#7F7F7F"/></Borders><Font ss:FontName="宋体" x:CharSet="0" ss:Size="11" ss:Color="#FA7D00" ss:Bold="1"/><Interior ss:Color="#F2F2F2" ss:Pattern="Solid"/></Style><Style ss:ID="s2" ss:Name="20% - 强调文字颜色 3"><Font ss:FontName="宋体" x:CharSet="0" ss:Size="11" ss:Color="#000000"/><Interior ss:Color="#EDEDED" ss:Pattern="Solid"/></Style><Style ss:ID="s45" ss:Name="60% - 强调文字颜色 5"><Font ss:FontName="宋体" x:CharSet="0" ss:Size="11" ss:Color="#FFFFFF"/><Interior ss:Color="#8EA9DB" ss:Pattern="Solid"/></Style><Style ss:ID="s29" ss:Name="链接单元格"><Borders><Border ss:Position="Bottom" ss:LineStyle="Double" ss:Weight="3" ss:Color="#FF8001"/></Borders><Font ss:FontName="宋体" x:CharSet="0" ss:Size="11" ss:Color="#FA7D00"/></Style><Style ss:ID="s21" ss:Name="60% - 强调文字颜色 1"><Font ss:FontName="宋体" x:CharSet="0" ss:Size="11" ss:Color="#FFFFFF"/><Interior ss:Color="#9BC2E6" ss:Pattern="Solid"/></Style><Style ss:ID="s9" ss:Name="60% - 强调文字颜色 3"><Font ss:FontName="宋体" x:CharSet="0" ss:Size="11" ss:Color="#FFFFFF"/><Interior ss:Color="#C9C9C9" ss:Pattern="Solid"/></Style><Style ss:ID="s41" ss:Name="20% - 强调文字颜色 4"><Font ss:FontName="宋体" x:CharSet="0" ss:Size="11" ss:Color="#000000"/><Interior ss:Color="#FFF2CC" ss:Pattern="Solid"/></Style><Style ss:ID="s37" ss:Name="20% - 强调文字颜色 2"><Font ss:FontName="宋体" x:CharSet="0" ss:Size="11" ss:Color="#000000"/><Interior ss:Color="#FCE4D6" ss:Pattern="Solid"/></Style><Style ss:ID="s31" ss:Name="好"><Font ss:FontName="宋体" x:CharSet="0" ss:Size="11" ss:Color="#006100"/><Interior ss:Color="#C6EFCE" ss:Pattern="Solid"/></Style><Style ss:ID="s27" ss:Name="20% - 强调文字颜色 6"><Font ss:FontName="宋体" x:CharSet="0" ss:Size="11" ss:Color="#000000"/><Interior ss:Color="#E2EFDA" ss:Pattern="Solid"/></Style><Style ss:ID="s49"/><Style ss:ID="s50"><Alignment ss:Horizontal="Center"/><Font ss:FontName="宋体" x:CharSet="134" ss:Size="10"/><Interior/></Style><Style ss:ID="s51"><Alignment ss:Horizontal="Center"/><Font ss:FontName="宋体" x:CharSet="134" ss:Size="10"/><Interior/><NumberFormat ss:Format="0_ "/></Style><Style ss:ID="s52"><Alignment ss:Horizontal="Center"/><Font ss:FontName="宋体" x:CharSet="134" ss:Size="10"/></Style><Style ss:ID="s53"><Alignment ss:Horizontal="Center"/><Font ss:FontName="Times New Roman" x:CharSet="134" ss:Size="10"/></Style><Style ss:ID="s54"><Alignment ss:Horizontal="Center"/><Font ss:FontName="宋体" x:CharSet="134" ss:Size="10"/></Style><Style ss:ID="s55"><Alignment ss:Horizontal="Center"/><Font ss:FontName="宋体" x:CharSet="134" ss:Size="10"/><Interior/><NumberFormat ss:Format="0.000_ "/></Style><Style ss:ID="s56"><Alignment ss:Horizontal="Center"/><Font ss:FontName="宋体" x:CharSet="134" ss:Size="10" ss:Color="#000000"/><Interior/></Style><Style ss:ID="s57"><Alignment ss:Horizontal="Center"/><Font ss:FontName="宋体" x:CharSet="134" ss:Size="10" ss:Color="#000000"/></Style><Style ss:ID="s58"><Alignment ss:Horizontal="Center"/><Font ss:FontName="宋体" x:CharSet="134" ss:Size="10" ss:Color="#000000"/><Interior/><NumberFormat ss:Format="0.000_ "/></Style></Styles><Worksheet ss:Name="Sheet1"><Table ss:ExpandedColumnCount="45" ss:ExpandedRowCount="411" x:FullColumns="1" x:FullRows="1" ss:StyleID="s52" ss:DefaultColumnWidth="53.35" ss:DefaultRowHeight="12"><Column ss:Index="1" ss:StyleID="s50" ss:Width="54"/><Column ss:Index="2" ss:StyleID="s51" ss:Width="62.3"/><Column ss:StyleID="s51" ss:Width="54"/><Column ss:StyleID="s51" ss:AutoFitWidth="0" ss:Width="72"/><Column ss:StyleID="s50" ss:AutoFitWidth="0" ss:Width="57.6"/><Column ss:StyleID="s50" ss:AutoFitWidth="0" ss:Width="83.35"/><Column ss:StyleID="s50" ss:Width="54"/><Column ss:StyleID="s51" ss:Width="54"/><Column ss:StyleID="s51" ss:AutoFitWidth="0" ss:Width="72"/><Column ss:StyleID="s50" ss:AutoFitWidth="0" ss:Width="100"/><Column ss:StyleID="s50" ss:AutoFitWidth="0" ss:Width="102"/><Column ss:StyleID="s50" ss:Width="54"/><Column ss:StyleID="s51" ss:AutoFitWidth="0" ss:Width="74"/><Column ss:StyleID="s51" ss:AutoFitWidth="0" ss:Width="72"/><Column ss:StyleID="s50" ss:AutoFitWidth="0" ss:Width="100"/><Column ss:StyleID="s50" ss:Width="54" ss:Span="1"/><Column ss:Index="18" ss:StyleID="s51" ss:Width="54"/><Column ss:StyleID="s51" ss:AutoFitWidth="0" ss:Width="72"/><Column ss:StyleID="s50" ss:AutoFitWidth="0" ss:Width="100"/><Column ss:StyleID="s50" ss:Width="54" ss:Span="1"/><Column ss:Index="23" ss:StyleID="s51" ss:Width="54"/><Column ss:StyleID="s51" ss:AutoFitWidth="0" ss:Width="72"/><Column ss:StyleID="s50" ss:AutoFitWidth="0" ss:Width="100"/><Column ss:StyleID="s50" ss:AutoFitWidth="0" ss:Width="74"/><Column ss:StyleID="s50" ss:Width="54"/><Column ss:StyleID="s51" ss:Width="54"/><Column ss:StyleID="s51" ss:AutoFitWidth="0" ss:Width="72"/><Column ss:StyleID="s50" ss:AutoFitWidth="0" ss:Width="100"/><Column ss:StyleID="s52" ss:AutoFitWidth="0" ss:Width="80"/><Column ss:Index="41" ss:StyleID="s52" ss:AutoFitWidth="0" ss:Width="83.35"/><Row ss:Height="12.75"><Cell ss:StyleID="s53"><Data ss:Type="String">OClinks</Data></Cell><Cell ss:Index="6" ss:StyleID="s54"><ss:Data ss:Type="String" xmlns="http://www.w3.org/TR/REC-html40">E<Font html:Face="Times New Roman">go-Facebook</Font></ss:Data></Cell><Cell ss:Index="11" ss:StyleID="s50"><Data ss:Type="String">Soc-Epinions</Data></Cell><Cell ss:Index="16" ss:StyleID="s50"><Data ss:Type="String">Wiki-Vote</Data></Cell><Cell ss:Index="21" ss:StyleID="s50"><Data ss:Type="String">Ca-HepPh</Data></Cell><Cell ss:Index="26" ss:StyleID="s50"><Data ss:Type="String">Email-Enron</Data></Cell><Cell ss:Index="31" ss:StyleID="s53"><Data ss:Type="String">Ca-CondMat</Data></Cell><Cell ss:Index="36" ss:StyleID="s53"><Data ss:Type="String">Ca-GrQc</Data></Cell><Cell ss:Index="41" ss:StyleID="s53"><Data ss:Type="String">Email-Eu-core</Data></Cell></Row><Row><Cell ss:StyleID="s50"><Data ss:Type="String">Time</Data></Cell><Cell ss:StyleID="s51"><Data ss:Type="String">S</Data></Cell><Cell ss:StyleID="s51"><Data ss:Type="String">I</Data></Cell><Cell ss:StyleID="s51"><Data ss:Type="String">R</Data></Cell><Cell ss:StyleID="s50"><Data ss:Type="String">States</Data></Cell><Cell ss:StyleID="s50"><Data ss:Type="String">Time</Data></Cell><Cell ss:StyleID="s50"><Data ss:Type="String">S</Data></Cell><Cell ss:StyleID="s51"><Data ss:Type="String">I</Data></Cell><Cell ss:StyleID="s51"><Data ss:Type="String">R</Data></Cell><Cell ss:StyleID="s50"><Data ss:Type="String">States</Data></Cell><Cell ss:StyleID="s50"><Data ss:Type="String">Time</Data></Cell><Cell ss:StyleID="s50"><Data ss:Type="String">S</Data></Cell><Cell ss:StyleID="s51"><Data ss:Type="String">I</Data></Cell><Cell ss:StyleID="s51"><Data ss:Type="String">R</Data></Cell><Cell ss:StyleID="s50"><Data ss:Type="String">States</Data></Cell><Cell ss:StyleID="s50"><Data ss:Type="String">Time</Data></Cell><Cell ss:StyleID="s50"><Data ss:Type="String">S</Data></Cell><Cell ss:StyleID="s51"><Data ss:Type="String">I</Data></Cell><Cell ss:StyleID="s51"><Data ss:Type="String">R</Data></Cell><Cell ss:StyleID="s50"><Data ss:Type="String">States</Data></Cell><Cell ss:StyleID="s50"><Data ss:Type="String">Time</Data></Cell><Cell ss:StyleID="s50"><Data ss:Type="String">S</Data></Cell><Cell ss:StyleID="s51"><Data ss:Type="String">I</Data></Cell><Cell ss:StyleID="s51"><Data ss:Type="String">R</Data></Cell><Cell ss:StyleID="s50"><Data ss:Type="String">States</Data></Cell><Cell ss:StyleID="s50"><Data ss:Type="String">Time</Data></Cell><Cell ss:StyleID="s50"><Data ss:Type="String">S</Data></Cell><Cell ss:StyleID="s51"><Data ss:Type="String">I</Data></Cell><Cell ss:StyleID="s51"><Data ss:Type="String">R</Data></Cell><Cell ss:StyleID="s50"><Data ss:Type="String">States</Data></Cell><Cell ss:StyleID="s50"><Data ss:Type="String">Time</Data></Cell><Cell ss:StyleID="s50"><Data ss:Type="String">S</Data></Cell><Cell ss:StyleID="s50"><Data ss:Type="String">I</Data></Cell><Cell ss:StyleID="s50"><Data ss:Type="String">R</Data></Cell><Cell ss:StyleID="s50"><Data ss:Type="String">States</Data></Cell><Cell ss:StyleID="s56"><Data ss:Type="String">Time</Data></Cell><Cell ss:StyleID="s56"><Data ss:Type="String">S</Data></Cell><Cell ss:StyleID="s56"><Data ss:Type="String">I</Data></Cell><Cell ss:StyleID="s56"><Data ss:Type="String">R</Data></Cell><Cell ss:StyleID="s56"><Data ss:Type="String">States</Data></Cell><Cell ss:StyleID="s56"><Data ss:Type="String">Time</Data></Cell><Cell ss:StyleID="s52"><Data ss:Type="String">S</Data></Cell><Cell ss:StyleID="s57"><Data ss:Type="String">I</Data></Cell><Cell ss:StyleID="s57"><Data ss:Type="String">R</Data></Cell><Cell ss:StyleID="s56"><Data ss:Type="String">States</Data></Cell></Row><Row ss:Height="12.75"><Cell ss:StyleID="s50"><Data ss:Type="Number">0</Data></Cell><Cell ss:StyleID="s51"><Data ss:Type="Number">1889</Data></Cell><Cell ss:StyleID="s50"><Data ss:Type="Number">10</Data></Cell><Cell ss:StyleID="s51"><Data ss:Type="Number">0</Data></Cell><Cell ss:StyleID="s55"><Data ss:Type="String">DC</Data></Cell><Cell ss:StyleID="s50"><Data ss:Type="Number">0</Data></Cell><Cell ss:StyleID="s50"><Data ss:Type="Number">4029</Data></Cell><Cell ss:StyleID="s50"><Data ss:Type="Number">10</Data></Cell><Cell ss:StyleID="s51" ss:Formula="=4039-RC[-2]-RC[-1]"><Data ss:Type="Number">0</Data></Cell><Cell ss:StyleID="s55"><Data ss:Type="String">DC</Data></Cell><Cell ss:StyleID="s50"><Data ss:Type="Number">0</Data></Cell><Cell ss:StyleID="s50"><Data ss:Type="Number">75869</Data></Cell><Cell ss:StyleID="s51"><Data ss:Type="Number">10</Data></Cell><Cell ss:StyleID="s51"><Data ss:Type="Number">0</Data></Cell><Cell ss:StyleID="s55"><Data ss:Type="String">DC</Data></Cell><Cell ss:StyleID="s50"><Data ss:Type="Number">0</Data></Cell><Cell ss:StyleID="s50"><Data ss:Type="Number">7105</Data></Cell><Cell ss:StyleID="s50"><Data ss:Type="Number">10</Data></Cell><Cell ss:StyleID="s51"><Data ss:Type="Number">0</Data></Cell><Cell ss:StyleID="s55"><Data ss:Type="String">DC</Data></Cell><Cell ss:StyleID="s50"><Data ss:Type="Number">0</Data></Cell><Cell ss:StyleID="s50"><Data ss:Type="Number">11998</Data></Cell><Cell ss:StyleID="s50"><Data ss:Type="Number">10</Data></Cell><Cell ss:StyleID="s51"><Data ss:Type="Number">0</Data></Cell><Cell ss:StyleID="s55"><Data ss:Type="String">DC</Data></Cell><Cell ss:StyleID="s50"><Data ss:Type="Number">0</Data></Cell><Cell ss:StyleID="s50"><Data ss:Type="Number">36682</Data></Cell><Cell ss:StyleID="s50"><Data ss:Type="Number">10</Data></Cell><Cell ss:StyleID="s51"><Data ss:Type="Number">0</Data></Cell><Cell ss:StyleID="s55"><Data ss:Type="String">DC</Data></Cell><Cell ss:StyleID="s50"><Data ss:Type="Number">0</Data></Cell><Cell ss:StyleID="s50"><Data ss:Type="Number">23123</Data></Cell><Cell ss:StyleID="s50"><Data ss:Type="Number">10</Data></Cell><Cell ss:StyleID="s50"><Data ss:Type="Number">0</Data></Cell><Cell ss:StyleID="s50"><Data ss:Type="String">DC</Data></Cell><Cell ss:StyleID="s56"><Data ss:Type="Number">0</Data></Cell><Cell ss:StyleID="s56"><Data ss:Type="Number">5232</Data></Cell><Cell ss:StyleID="s56"><Data ss:Type="Number">10</Data></Cell><Cell ss:StyleID="s56"><Data ss:Type="Number">0</Data></Cell><Cell ss:StyleID="s57"><Data ss:Type="String">DC</Data></Cell><Cell ss:StyleID="s56"><Data ss:Type="Number">0</Data></Cell><Cell ss:StyleID="s53"><Data ss:Type="Number">995</Data></Cell><Cell ss:StyleID="s57"><Data ss:Type="Number">10</Data></Cell><Cell ss:StyleID="s57"><Data ss:Type="Number">0</Data></Cell><Cell ss:StyleID="s58"><Data ss:Type="String">DC</Data></Cell></Row><Row><Cell ss:StyleID="s50"><Data ss:Type="Number">1</Data></Cell><Cell ss:StyleID="s51"><Data ss:Type="Number">1869</Data></Cell><Cell ss:StyleID="s50"><Data ss:Type="Number">28</Data></Cell><Cell ss:StyleID="s51"><Data ss:Type="Number">2</Data></Cell><Cell ss:StyleID="s55"><Data ss:Type="String">DC</Data></Cell><Cell ss:StyleID="s50"><Data ss:Type="Number">1</Data></Cell><Cell ss:StyleID="s50"><Data ss:Type="Number">3987</Data></Cell><Cell ss:StyleID="s50"><Data ss:Type="Number">50</Data></Cell><Cell ss:StyleID="s51" ss:Formula="=4039-RC[-2]-RC[-1]"><Data ss:Type="Number">2</Data></Cell><Cell ss:StyleID="s55"><Data ss:Type="String">DC</Data></Cell><Cell ss:StyleID="s50"><Data ss:Type="Number">1</Data></Cell><Cell ss:StyleID="s50"><Data ss:Type="Number">75729</Data></Cell><Cell ss:StyleID="s50"><Data ss:Type="Number">148</Data></Cell><Cell ss:StyleID="s51"><Data ss:Type="Number">2</Data></Cell><Cell ss:StyleID="s55"><Data ss:Type="String">DC</Data></Cell><Cell ss:StyleID="s50"><Data ss:Type="Number">1</Data></Cell><Cell ss:StyleID="s50"><Data ss:Type="Number">7039</Data></Cell><Cell ss:StyleID="s50"><Data ss:Type="Number">72</Data></Cell><Cell ss:StyleID="s51"><Data ss:Type="Number">4</Data></Cell><Cell ss:StyleID="s55"><Data ss:Type="String">DC</Data></Cell><Cell ss:StyleID="s50"><Data ss:Type="Number">1</Data></Cell><Cell ss:StyleID="s50"><Data ss:Type="Number">11962</Data></Cell><Cell ss:StyleID="s50"><Data ss:Type="Number">44</Data></Cell><Cell ss:StyleID="s51"><Data ss:Type="Number">2</Data></Cell><Cell ss:StyleID="s55"><Data ss:Type="String">DC</Data></Cell><Cell ss:StyleID="s50"><Data ss:Type="Number">1</Data></Cell><Cell ss:StyleID="s50"><Data ss:Type="Number">36586</Data></Cell><Cell ss:StyleID="s50"><Data ss:Type="Number">103</Data></Cell><Cell ss:StyleID="s51"><Data ss:Type="Number">3</Data></Cell><Cell ss:StyleID="s55"><Data ss:Type="String">DC</Data></Cell><Cell ss:StyleID="s50"><Data ss:Type="Number">1</Data></Cell><Cell ss:StyleID="s50"><Data ss:Type="Number">23036</Data></Cell><Cell ss:StyleID="s50"><Data ss:Type="Number">92</Data></Cell><Cell ss:StyleID="s50"><Data ss:Type="Number">5</Data></Cell><Cell ss:StyleID="s50"><Data ss:Type="String">DC</Data></Cell><Cell ss:StyleID="s56"><Data ss:Type="Number">1</Data></Cell><Cell ss:StyleID="s56"><Data ss:Type="Number">5202</Data></Cell><Cell ss:StyleID="s56"><Data ss:Type="Number">38</Data></Cell><Cell ss:StyleID="s56"><Data ss:Type="Number">2</Data></Cell><Cell ss:StyleID="s57"><Data ss:Type="String">DC</Data></Cell><Cell ss:StyleID="s56"><Data ss:Type="Number">1</Data></Cell><Cell ss:StyleID="s52"><Data ss:Type="Number">977</Data></Cell><Cell ss:StyleID="s57"><Data ss:Type="Number">26</Data></Cell><Cell ss:StyleID="s57"><Data ss:Type="Number">2</Data></Cell><Cell ss:StyleID="s58"><Data ss:Type="String">DC</Data></Cell></Row><Row><Cell ss:StyleID="s50"><Data ss:Type="Number">2</Data></Cell><Cell ss:StyleID="s51"><Data ss:Type="Number">1851</Data></Cell><Cell ss:StyleID="s50"><Data ss:Type="Number">37</Data></Cell><Cell ss:StyleID="s51"><Data ss:Type="Number">11</Data></Cell><Cell ss:StyleID="s55"><Data ss:Type="String">DC</Data></Cell><Cell ss:StyleID="s50"><Data ss:Type="Number">2</Data></Cell><Cell ss:StyleID="s50"><Data ss:Type="Number">3934</Data></Cell><Cell ss:StyleID="s50"><Data ss:Type="Number">87</Data></Cell><Cell ss:StyleID="s51" ss:Formula="=4039-RC[-2]-RC[-1]"><Data ss:Type="Number">18</Data></Cell><Cell ss:StyleID="s55"><Data ss:Type="String">DC</Data></Cell><Cell ss:StyleID="s50"><Data ss:Type="Number">2</Data></Cell><Cell ss:StyleID="s50"><Data ss:Type="Number">75414</Data></Cell><Cell ss:StyleID="s50"><Data ss:Type="Number">416</Data></Cell><Cell ss:StyleID="s51"><Data ss:Type="Number">49</Data></Cell><Cell ss:StyleID="s55"><Data ss:Type="String">DC</Data></Cell><Cell ss:StyleID="s50"><Data ss:Type="Number">2</Data></Cell><Cell ss:StyleID="s50"><Data ss:Type="Number">6954</Data></Cell><Cell ss:StyleID="s50"><Data ss:Type="Number">134</Data></Cell><Cell ss:StyleID="s51"><Data ss:Type="Number">27</Data></Cell><Cell ss:StyleID="s55"><Data ss:Type="String">DC</Data></Cell><Cell ss:StyleID="s50"><Data ss:Type="Number">2</Data></Cell><Cell ss:StyleID="s50"><Data ss:Type="Number">11871</Data></Cell><Cell ss:StyleID="s50"><Data ss:Type="Number">127</Data></Cell><Cell ss:StyleID="s51"><Data ss:Type="Number">10</Data></Cell><Cell ss:StyleID="s55"><Data ss:Type="String">DC</Data></Cell><Cell ss:StyleID="s50"><Data ss:Type="Number">2</Data></Cell><Cell ss:StyleID="s50"><Data ss:Type="Number">36483</Data></Cell><Cell ss:StyleID="s50"><Data ss:Type="Number">176</Data></Cell><Cell ss:StyleID="s51"><Data ss:Type="Number">33</Data></Cell><Cell ss:StyleID="s55"><Data ss:Type="String">DC</Data></Cell><Cell ss:StyleID="s50"><Data ss:Type="Number">2</Data></Cell><Cell ss:StyleID="s50"><Data ss:Type="Number">22901</Data></Cell><Cell ss:StyleID="s50"><Data ss:Type="Number">196</Data></Cell><Cell ss:StyleID="s50"><Data ss:Type="Number">36</Data></Cell><Cell ss:StyleID="s50"><Data ss:Type="String">DC</Data></Cell><Cell ss:StyleID="s56"><Data ss:Type="Number">2</Data></Cell><Cell ss:StyleID="s56"><Data ss:Type="Number">5171</Data></Cell><Cell ss:StyleID="s56"><Data ss:Type="Number">56</Data></Cell><Cell ss:StyleID="s56"><Data ss:Type="Number">15</Data></Cell><Cell ss:StyleID="s57"><Data ss:Type="String">DC</Data></Cell><Cell ss:StyleID="s56"><Data ss:Type="Number">2</Data></Cell><Cell ss:StyleID="s52"><Data ss:Type="Number">946</Data></Cell><Cell ss:StyleID="s57"><Data ss:Type="Number">47</Data></Cell><Cell ss:StyleID="s57"><Data ss:Type="Number">12</Data></Cell><Cell ss:StyleID="s58"><Data ss:Type="String">DC</Data></Cell></Row><Row><Cell ss:StyleID="s50"><Data ss:Type="Number">3</Data></Cell><Cell ss:StyleID="s51"><Data ss:Type="Number">1834</Data></Cell><Cell ss:StyleID="s50"><Data ss:Type="Number">38</Data></Cell><Cell ss:StyleID="s51"><Data ss:Type="Number">27</Data></Cell><Cell ss:StyleID="s55"><Data ss:Type="String">DC</Data></Cell><Cell ss:StyleID="s50"><Data ss:Type="Number">3</Data></Cell><Cell ss:StyleID="s50"><Data ss:Type="Number">3869</Data></Cell><Cell ss:StyleID="s50"><Data ss:Type="Number">130</Data></Cell><Cell ss:StyleID="s51" ss:Formula="=4039-RC[-2]-RC[-1]"><Data ss:Type="Number">40</Data></Cell><Cell ss:StyleID="s55"><Data ss:Type="String">DC</Data></Cell><Cell ss:StyleID="s50"><Data ss:Type="Number">3</Data></Cell><Cell ss:StyleID="s50"><Data ss:Type="Number">74857</Data></Cell><Cell ss:StyleID="s50"><Data ss:Type="Number">849</Data></Cell><Cell ss:StyleID="s51"><Data ss:Type="Number">173</Data></Cell><Cell ss:StyleID="s55"><Data ss:Type="String">DC</Data></Cell><Cell ss:StyleID="s50"><Data ss:Type="Number">3</Data></Cell><Cell ss:StyleID="s50"><Data ss:Type="Number">6838</Data></Cell><Cell ss:StyleID="s50"><Data ss:Type="Number">206</Data></Cell><Cell ss:StyleID="s51"><Data ss:Type="Number">71</Data></Cell><Cell ss:StyleID="s55"><Data ss:Type="String">DC</Data></Cell><Cell ss:StyleID="s50"><Data ss:Type="Number">3</Data></Cell><Cell ss:StyleID="s50"><Data ss:Type="Number">11708</Data></Cell><Cell ss:StyleID="s50"><Data ss:Type="Number">250</Data></Cell><Cell ss:StyleID="s51"><Data ss:Type="Number">50</Data></Cell><Cell ss:StyleID="s55"><Data ss:Type="String">DC</Data></Cell><Cell ss:StyleID="s50"><Data ss:Type="Number">3</Data></Cell><Cell ss:StyleID="s50"><Data ss:Type="Number">36350</Data></Cell><Cell ss:StyleID="s50"><Data ss:Type="Number">258</Data></Cell><Cell ss:StyleID="s51"><Data ss:Type="Number">84</Data></Cell><Cell ss:StyleID="s55"><Data ss:Type="String">DC</Data></Cell><Cell ss:StyleID="s50"><Data ss:Type="Number">3</Data></Cell><Cell ss:StyleID="s50"><Data ss:Type="Number">22652</Data></Cell><Cell ss:StyleID="s50"><Data ss:Type="Number">391</Data></Cell><Cell ss:StyleID="s50"><Data ss:Type="Number">90</Data></Cell><Cell ss:StyleID="s50"><Data ss:Type="String">DC</Data></Cell><Cell ss:StyleID="s56"><Data ss:Type="Number">3</Data></Cell><Cell ss:StyleID="s56"><Data ss:Type="Number">5138</Data></Cell><Cell ss:StyleID="s56"><Data ss:Type="Number">74</Data></Cell><Cell ss:StyleID="s56"><Data ss:Type="Number">30</Data></Cell><Cell ss:StyleID="s57"><Data ss:Type="String">DC</Data></Cell><Cell ss:StyleID="s56"><Data ss:Type="Number">3</Data></Cell><Cell ss:StyleID="s52"><Data ss:Type="Number">906</Data></Cell><Cell ss:StyleID="s57"><Data ss:Type="Number">71</Data></Cell><Cell ss:StyleID="s57"><Data ss:Type="Number">28</Data></Cell><Cell ss:StyleID="s58"><Data ss:Type="String">DC</Data></Cell></Row><Row><Cell ss:StyleID="s50"><Data ss:Type="Number">4</Data></Cell><Cell ss:StyleID="s51"><Data ss:Type="Number">1814</Data></Cell><Cell ss:StyleID="s50"><Data ss:Type="Number">49</Data></Cell><Cell ss:StyleID="s51"><Data ss:Type="Number">36</Data></Cell><Cell ss:StyleID="s55"><Data ss:Type="String">DC</Data></Cell><Cell ss:StyleID="s50"><Data ss:Type="Number">4</Data></Cell><Cell ss:StyleID="s50"><Data ss:Type="Number">3755</Data></Cell><Cell ss:StyleID="s50"><Data ss:Type="Number">198</Data></Cell><Cell ss:StyleID="s51" ss:Formula="=4039-RC[-2]-RC[-1]"><Data ss:Type="Number">86</Data></Cell><Cell ss:StyleID="s55"><Data ss:Type="String">DC</Data></Cell><Cell ss:StyleID="s50"><Data ss:Type="Number">4</Data></Cell><Cell ss:StyleID="s50"><Data ss:Type="Number">74022</Data></Cell><Cell ss:StyleID="s50"><Data ss:Type="Number">1430</Data></Cell><Cell ss:StyleID="s51"><Data ss:Type="Number">427</Data></Cell><Cell ss:StyleID="s55"><Data ss:Type="String">DC</Data></Cell><Cell ss:StyleID="s50"><Data ss:Type="Number">4</Data></Cell><Cell ss:StyleID="s50"><Data ss:Type="Number">6668</Data></Cell><Cell ss:StyleID="s50"><Data ss:Type="Number">317</Data></Cell><Cell ss:StyleID="s51"><Data ss:Type="Number">130</Data></Cell><Cell ss:StyleID="s55"><Data ss:Type="String">DC</Data></Cell><Cell ss:StyleID="s50"><Data ss:Type="Number">4</Data></Cell><Cell ss:StyleID="s50"><Data ss:Type="Number">11525</Data></Cell><Cell ss:StyleID="s50"><Data ss:Type="Number">356</Data></Cell><Cell ss:StyleID="s51"><Data ss:Type="Number">127</Data></Cell><Cell ss:StyleID="s55"><Data ss:Type="String">DC</Data></Cell><Cell ss:StyleID="s50"><Data ss:Type="Number">4</Data></Cell><Cell ss:StyleID="s50"><Data ss:Type="Number">36155</Data></Cell><Cell ss:StyleID="s50"><Data ss:Type="Number">380</Data></Cell><Cell ss:StyleID="s51"><Data ss:Type="Number">157</Data></Cell><Cell ss:StyleID="s55"><Data ss:Type="String">DC</Data></Cell><Cell ss:StyleID="s50"><Data ss:Type="Number">4</Data></Cell><Cell ss:StyleID="s50"><Data ss:Type="Number">22317</Data></Cell><Cell ss:StyleID="s50"><Data ss:Type="Number">616</Data></Cell><Cell ss:StyleID="s50"><Data ss:Type="Number">200</Data></Cell><Cell ss:StyleID="s50"><Data ss:Type="String">DC</Data></Cell><Cell ss:StyleID="s56"><Data ss:Type="Number">4</Data></Cell><Cell ss:StyleID="s56"><Data ss:Type="Number">5116</Data></Cell><Cell ss:StyleID="s56"><Data ss:Type="Number">61</Data></Cell><Cell ss:StyleID="s56"><Data ss:Type="Number">65</Data></Cell><Cell ss:StyleID="s57"><Data ss:Type="String">DC</Data></Cell><Cell ss:StyleID="s56"><Data ss:Type="Number">4</Data></Cell><Cell ss:StyleID="s52"><Data ss:Type="Number">879</Data></Cell><Cell ss:StyleID="s57"><Data ss:Type="Number">75</Data></Cell><Cell ss:StyleID="s57"><Data ss:Type="Number">51</Data></Cell><Cell ss:StyleID="s58"><Data ss:Type="String">DC</Data></Cell></Row><Row><Cell ss:StyleID="s50"><Data ss:Type="Number">5</Data></Cell><Cell ss:StyleID="s51"><Data ss:Type="Number">1791</Data></Cell><Cell ss:StyleID="s50"><Data ss:Type="Number">60</Data></Cell><Cell ss:StyleID="s51"><Data ss:Type="Number">48</Data></Cell><Cell ss:StyleID="s55"><Data ss:Type="String">DC</Data></Cell><Cell ss:StyleID="s50"><Data ss:Type="Number">5</Data></Cell><Cell ss:StyleID="s50"><Data ss:Type="Number">3617</Data></Cell><Cell ss:StyleID="s50"><Data ss:Type="Number">267</Data></Cell><Cell ss:StyleID="s51" ss:Formula="=4039-RC[-2]-RC[-1]"><Data ss:Type="Number">155</Data></Cell><Cell ss:StyleID="s55"><Data ss:Type="String">DC</Data></Cell><Cell ss:StyleID="s50"><Data ss:Type="Number">5</Data></Cell><Cell ss:StyleID="s50"><Data ss:Type="Number">72982</Data></Cell><Cell ss:StyleID="s50"><Data ss:Type="Number">2058</Data></Cell><Cell ss:StyleID="s51"><Data ss:Type="Number">839</Data></Cell><Cell ss:StyleID="s55"><Data ss:Type="String">DC</Data></Cell><Cell ss:StyleID="s50"><Data ss:Type="Number">5</Data></Cell><Cell ss:StyleID="s50"><Data ss:Type="Number">6466</Data></Cell><Cell ss:StyleID="s50"><Data ss:Type="Number">432</Data></Cell><Cell ss:StyleID="s51"><Data ss:Type="Number">217</Data></Cell><Cell ss:StyleID="s55"><Data ss:Type="String">DC</Data></Cell><Cell ss:StyleID="s50"><Data ss:Type="Number">5</Data></Cell><Cell ss:StyleID="s50"><Data ss:Type="Number">11374</Data></Cell><Cell ss:StyleID="s50"><Data ss:Type="Number">398</Data></Cell><Cell ss:StyleID="s51"><Data ss:Type="Number">236</Data></Cell><Cell ss:StyleID="s55"><Data ss:Type="String">DC</Data></Cell><Cell ss:StyleID="s50"><Data ss:Type="Number">5</Data></Cell><Cell ss:StyleID="s50"><Data ss:Type="Number">35876</Data></Cell><Cell ss:StyleID="s50"><Data ss:Type="Number">558</Data></Cell><Cell ss:StyleID="s51"><Data ss:Type="Number">258</Data></Cell><Cell ss:StyleID="s55"><Data ss:Type="String">DC</Data></Cell><Cell ss:StyleID="s50"><Data ss:Type="Number">5</Data></Cell><Cell ss:StyleID="s50"><Data ss:Type="Number">21856</Data></Cell><Cell ss:StyleID="s50"><Data ss:Type="Number">895</Data></Cell><Cell ss:StyleID="s50"><Data ss:Type="Number">382</Data></Cell><Cell ss:StyleID="s50"><Data ss:Type="String">DC</Data></Cell><Cell ss:StyleID="s56"><Data ss:Type="Number">5</Data></Cell><Cell ss:StyleID="s56"><Data ss:Type="Number">5092</Data></Cell><Cell ss:StyleID="s56"><Data ss:Type="Number">71</Data></Cell><Cell ss:StyleID="s56"><Data ss:Type="Number">79</Data></Cell><Cell ss:StyleID="s57"><Data ss:Type="String">DC</Data></Cell><Cell ss:StyleID="s56"><Data ss:Type="Number">5</Data></Cell><Cell ss:StyleID="s52"><Data ss:Type="Number">846</Data></Cell><Cell ss:StyleID="s57"><Data ss:Type="Number">84</Data></Cell><Cell ss:StyleID="s57"><Data ss:Type="Number">75</Data></Cell><Cell ss:StyleID="s58"><Data ss:Type="String">DC</Data></Cell></Row><Row><Cell ss:StyleID="s50"><Data ss:Type="Number">6</Data></Cell><Cell ss:StyleID="s51"><Data ss:Type="Number">1769</Data></Cell><Cell ss:StyleID="s50"><Data ss:Type="Number">62</Data></Cell><Cell ss:StyleID="s51"><Data ss:Type="Number">68</Data></Cell><Cell ss:StyleID="s55"><Data ss:Type="String">DC</Data></Cell><Cell ss:StyleID="s50"><Data ss:Type="Number">6</Data></Cell><Cell ss:StyleID="s50"><Data ss:Type="Number">3488</Data></Cell><Cell ss:StyleID="s50"><Data ss:Type="Number">320</Data></Cell><Cell ss:StyleID="s51" ss:Formula="=4039-RC[-2]-RC[-1]"><Data ss:Type="Number">231</Data></Cell><Cell ss:StyleID="s55"><Data ss:Type="String">DC</Data></Cell><Cell ss:StyleID="s50"><Data ss:Type="Number">6</Data></Cell><Cell ss:StyleID="s50"><Data ss:Type="Number">71922</Data></Cell><Cell ss:StyleID="s50"><Data ss:Type="Number">2510</Data></Cell><Cell ss:StyleID="s51"><Data ss:Type="Number">1447</Data></Cell><Cell ss:StyleID="s55"><Data ss:Type="String">DC</Data></Cell><Cell ss:StyleID="s50"><Data ss:Type="Number">6</Data></Cell><Cell ss:StyleID="s50"><Data ss:Type="Number">6183</Data></Cell><Cell ss:StyleID="s50"><Data ss:Type="Number">589</Data></Cell><Cell ss:StyleID="s51"><Data ss:Type="Number">343</Data></Cell><Cell ss:StyleID="s55"><Data ss:Type="String">DC</Data></Cell><Cell ss:StyleID="s50"><Data ss:Type="Number">6</Data></Cell><Cell ss:StyleID="s50"><Data ss:Type="Number">11253</Data></Cell><Cell ss:StyleID="s50"><Data ss:Type="Number">396</Data></Cell><Cell ss:StyleID="s51"><Data ss:Type="Number">359</Data></Cell><Cell ss:StyleID="s55"><Data ss:Type="String">DC</Data></Cell><Cell ss:StyleID="s50"><Data ss:Type="Number">6</Data></Cell><Cell ss:StyleID="s50"><Data ss:Type="Number">35536</Data></Cell><Cell ss:StyleID="s50"><Data ss:Type="Number">728</Data></Cell><Cell ss:StyleID="s51"><Data ss:Type="Number">428</Data></Cell><Cell ss:StyleID="s55"><Data ss:Type="String">DC</Data></Cell><Cell ss:StyleID="s50"><Data ss:Type="Number">6</Data></Cell><Cell ss:StyleID="s50"><Data ss:Type="Number">21290</Data></Cell><Cell ss:StyleID="s50"><Data ss:Type="Number">1179</Data></Cell><Cell ss:StyleID="s50"><Data ss:Type="Number">664</Data></Cell><Cell ss:StyleID="s50"><Data ss:Type="String">DC</Data></Cell><Cell ss:StyleID="s56"><Data ss:Type="Number">6</Data></Cell><Cell ss:StyleID="s56"><Data ss:Type="Number">5071</Data></Cell><Cell ss:StyleID="s56"><Data ss:Type="Number">71</Data></Cell><Cell ss:StyleID="s56"><Data ss:Type="Number">100</Data></Cell><Cell ss:StyleID="s57"><Data ss:Type="String">DC</Data></Cell><Cell ss:StyleID="s56"><Data ss:Type="Number">6</Data></Cell><Cell ss:StyleID="s52"><Data ss:Type="Number">807</Data></Cell><Cell ss:StyleID="s57"><Data ss:Type="Number">93</Data></Cell><Cell ss:StyleID="s57"><Data ss:Type="Number">105</Data></Cell><Cell ss:StyleID="s58"><Data ss:Type="String">DC</Data></Cell></Row><Row><Cell ss:StyleID="s50"><Data ss:Type="Number">7</Data></Cell><Cell ss:StyleID="s51"><Data ss:Type="Number">1750</Data></Cell><Cell ss:StyleID="s50"><Data ss:Type="Number">65</Data></Cell><Cell ss:StyleID="s51"><Data ss:Type="Number">84</Data></Cell><Cell ss:StyleID="s55"><Data ss:Type="String">DC</Data></Cell><Cell ss:StyleID="s50"><Data ss:Type="Number">7</Data></Cell><Cell ss:StyleID="s50"><Data ss:Type="Number">3368</Data></Cell><Cell ss:StyleID="s50"><Data ss:Type="Number">342</Data></Cell><Cell ss:StyleID="s51" ss:Formula="=4039-RC[-2]-RC[-1]"><Data ss:Type="Number">329</Data></Cell><Cell ss:StyleID="s55"><Data ss:Type="String">DC</Data></Cell><Cell ss:StyleID="s50"><Data ss:Type="Number">7</Data></Cell><Cell ss:StyleID="s50"><Data ss:Type="Number">70992</Data></Cell><Cell ss:StyleID="s50"><Data ss:Type="Number">2712</Data></Cell><Cell ss:StyleID="s51"><Data ss:Type="Number">2175</Data></Cell><Cell ss:StyleID="s55"><Data ss:Type="String">DC</Data></Cell><Cell ss:StyleID="s50"><Data ss:Type="Number">7</Data></Cell><Cell ss:StyleID="s50"><Data ss:Type="Number">5933</Data></Cell><Cell ss:StyleID="s50"><Data ss:Type="Number">660</Data></Cell><Cell ss:StyleID="s51"><Data ss:Type="Number">522</Data></Cell><Cell ss:StyleID="s55"><Data ss:Type="String">DC</Data></Cell><Cell ss:StyleID="s50"><Data ss:Type="Number">7</Data></Cell><Cell ss:StyleID="s50"><Data ss:Type="Number">11147</Data></Cell><Cell ss:StyleID="s50"><Data ss:Type="Number">371</Data></Cell><Cell ss:StyleID="s51"><Data ss:Type="Number">490</Data></Cell><Cell ss:StyleID="s55"><Data ss:Type="String">DC</Data></Cell><Cell ss:StyleID="s50"><Data ss:Type="Number">7</Data></Cell><Cell ss:StyleID="s50"><Data ss:Type="Number">35151</Data></Cell><Cell ss:StyleID="s50"><Data ss:Type="Number">875</Data></Cell><Cell ss:StyleID="s51"><Data ss:Type="Number">666</Data></Cell><Cell ss:StyleID="s55"><Data ss:Type="String">DC</Data></Cell><Cell ss:StyleID="s50"><Data ss:Type="Number">7</Data></Cell><Cell ss:StyleID="s50"><Data ss:Type="Number">20711</Data></Cell><Cell ss:StyleID="s50"><Data ss:Type="Number">1413</Data></Cell><Cell ss:StyleID="s50"><Data ss:Type="Number">1009</Data></Cell><Cell ss:StyleID="s50"><Data ss:Type="String">DC</Data></Cell><Cell ss:StyleID="s56"><Data ss:Type="Number">7</Data></Cell><Cell ss:StyleID="s56"><Data ss:Type="Number">5047</Data></Cell><Cell ss:StyleID="s56"><Data ss:Type="Number">74</Data></Cell><Cell ss:StyleID="s56"><Data ss:Type="Number">121</Data></Cell><Cell ss:StyleID="s57"><Data ss:Type="String">DC</Data></Cell><Cell ss:StyleID="s56"><Data ss:Type="Number">7</Data></Cell><Cell ss:StyleID="s52"><Data ss:Type="Number">778</Data></Cell><Cell ss:StyleID="s57"><Data ss:Type="Number">89</Data></Cell><Cell ss:StyleID="s57"><Data ss:Type="Number">138</Data></Cell><Cell ss:StyleID="s58"><Data ss:Type="String">DC</Data></Cell></Row><Row><Cell ss:StyleID="s50"><Data ss:Type="Number">8</Data></Cell><Cell ss:StyleID="s51"><Data ss:Type="Number">1734</Data></Cell><Cell ss:StyleID="s50"><Data ss:Type="Number">66</Data></Cell><Cell ss:StyleID="s51"><Data ss:Type="Number">99</Data></Cell><Cell ss:StyleID="s55"><Data ss:Type="String">DC</Data></Cell><Cell ss:StyleID="s50"><Data ss:Type="Number">8</Data></Cell><Cell ss:StyleID="s50"><Data ss:Type="Number">3265</Data></Cell><Cell ss:StyleID="s50"><Data ss:Type="Number">359</Data></Cell><Cell ss:StyleID="s51" ss:Formula="=4039-RC[-2]-RC[-1]"><Data ss:Type="Number">415</Data></Cell><Cell ss:StyleID="s55"><Data ss:Type="String">DC</Data></Cell><Cell ss:StyleID="s50"><Data ss:Type="Number">8</Data></Cell><Cell ss:StyleID="s50"><Data ss:Type="Number">70264</Data></Cell><Cell ss:StyleID="s50"><Data ss:Type="Number">2637</Data></Cell><Cell ss:StyleID="s51"><Data ss:Type="Number">2978</Data></Cell><Cell ss:StyleID="s55"><Data ss:Type="String">DC</Data></Cell><Cell ss:StyleID="s50"><Data ss:Type="Number">8</Data></Cell><Cell ss:StyleID="s50"><Data ss:Type="Number">5745</Data></Cell><Cell ss:StyleID="s50"><Data ss:Type="Number">631</Data></Cell><Cell ss:StyleID="s51"><Data ss:Type="Number">739</Data></Cell><Cell ss:StyleID="s55"><Data ss:Type="String">DC</Data></Cell><Cell ss:StyleID="s50"><Data ss:Type="Number">8</Data></Cell><Cell ss:StyleID="s50"><Data ss:Type="Number">11077</Data></Cell><Cell ss:StyleID="s50"><Data ss:Type="Number">325</Data></Cell><Cell ss:StyleID="s51"><Data ss:Type="Number">606</Data></Cell><Cell ss:StyleID="s55"><Data ss:Type="String">DC</Data></Cell><Cell ss:StyleID="s50"><Data ss:Type="Number">8</Data></Cell><Cell ss:StyleID="s50"><Data ss:Type="Number">34820</Data></Cell><Cell ss:StyleID="s50"><Data ss:Type="Number">931</Data></Cell><Cell ss:StyleID="s51"><Data ss:Type="Number">941</Data></Cell><Cell ss:StyleID="s55"><Data ss:Type="String">DC</Data></Cell><Cell ss:StyleID="s50"><Data ss:Type="Number">8</Data></Cell><Cell ss:StyleID="s50"><Data ss:Type="Number">20104</Data></Cell><Cell ss:StyleID="s50"><Data ss:Type="Number">1594</Data></Cell><Cell ss:StyleID="s50"><Data ss:Type="Number">1435</Data></Cell><Cell ss:StyleID="s50"><Data ss:Type="String">DC</Data></Cell><Cell ss:StyleID="s56"><Data ss:Type="Number">8</Data></Cell><Cell ss:StyleID="s56"><Data ss:Type="Number">5020</Data></Cell><Cell ss:StyleID="s56"><Data ss:Type="Number">83</Data></Cell><Cell ss:StyleID="s56"><Data ss:Type="Number">139</Data></Cell><Cell ss:StyleID="s57"><Data ss:Type="String">DC</Data></Cell><Cell ss:StyleID="s56"><Data ss:Type="Number">8</Data></Cell><Cell ss:StyleID="s52"><Data ss:Type="Number">750</Data></Cell><Cell ss:StyleID="s57"><Data ss:Type="Number">98</Data></Cell><Cell ss:StyleID="s57"><Data ss:Type="Number">157</Data></Cell><Cell ss:StyleID="s58"><Data ss:Type="String">DC</Data></Cell></Row><Row><Cell ss:StyleID="s50"><Data ss:Type="Number">9</Data></Cell><Cell ss:StyleID="s51"><Data ss:Type="Number">1723</Data></Cell><Cell ss:StyleID="s50"><Data ss:Type="Number">58</Data></Cell><Cell ss:StyleID="s51"><Data ss:Type="Number">118</Data></Cell><Cell ss:StyleID="s55"><Data ss:Type="String">DC</Data></Cell><Cell ss:StyleID="s50"><Data ss:Type="Number">9</Data></Cell><Cell ss:StyleID="s50"><Data ss:Type="Number">3181</Data></Cell><Cell ss:StyleID="s50"><Data ss:Type="Number">326</Data></Cell><Cell ss:StyleID="s51" ss:Formula="=4039-RC[-2]-RC[-1]"><Data ss:Type="Number">532</Data></Cell><Cell ss:StyleID="s55"><Data ss:Type="String">DC</Data></Cell><Cell ss:StyleID="s50"><Data ss:Type="Number">9</Data></Cell><Cell ss:StyleID="s50"><Data ss:Type="Number">69675</Data></Cell><Cell ss:StyleID="s50"><Data ss:Type="Number">2419</Data></Cell><Cell ss:StyleID="s51"><Data ss:Type="Number">3785</Data></Cell><Cell ss:StyleID="s55"><Data ss:Type="String">DC</Data></Cell><Cell ss:StyleID="s50"><Data ss:Type="Number">9</Data></Cell><Cell ss:StyleID="s50"><Data ss:Type="Number">5589</Data></Cell><Cell ss:StyleID="s50"><Data ss:Type="Number">599</Data></Cell><Cell ss:StyleID="s51"><Data ss:Type="Number">927</Data></Cell><Cell ss:StyleID="s55"><Data ss:Type="String">DC</Data></Cell><Cell ss:StyleID="s50"><Data ss:Type="Number">9</Data></Cell><Cell ss:StyleID="s50"><Data ss:Type="Number">11010</Data></Cell><Cell ss:StyleID="s50"><Data ss:Type="Number">296</Data></Cell><Cell ss:StyleID="s51"><Data ss:Type="Number">702</Data></Cell><Cell ss:StyleID="s55"><Data ss:Type="String">DC</Data></Cell><Cell ss:StyleID="s50"><Data ss:Type="Number">9</Data></Cell><Cell ss:StyleID="s50"><Data ss:Type="Number">34527</Data></Cell><Cell ss:StyleID="s50"><Data ss:Type="Number">941</Data></Cell><Cell ss:StyleID="s51"><Data ss:Type="Number">1224</Data></Cell><Cell ss:StyleID="s55"><Data ss:Type="String">DC</Data></Cell><Cell ss:StyleID="s50"><Data ss:Type="Number">9</Data></Cell><Cell ss:StyleID="s50"><Data ss:Type="Number">19518</Data></Cell><Cell ss:StyleID="s50"><Data ss:Type="Number">1731</Data></Cell><Cell ss:StyleID="s50"><Data ss:Type="Number">1884</Data></Cell><Cell ss:StyleID="s50"><Data ss:Type="String">DC</Data></Cell><Cell ss:StyleID="s56"><Data ss:Type="Number">9</Data></Cell><Cell ss:StyleID="s56"><Data ss:Type="Number">4993</Data></Cell><Cell ss:StyleID="s56"><Data ss:Type="Number">86</Data></Cell><Cell ss:StyleID="s56"><Data ss:Type="Number">163</Data></Cell><Cell ss:StyleID="s57"><Data ss:Type="String">DC</Data></Cell><Cell ss:StyleID="s56"><Data ss:Type="Number">9</Data></Cell><Cell ss:StyleID="s52"><Data ss:Type="Number">722</Data></Cell><Cell ss:StyleID="s57"><Data ss:Type="Number">98</Data></Cell><Cell ss:StyleID="s57"><Data ss:Type="Number">185</Data></Cell><Cell ss:StyleID="s58"><Data ss:Type="String">DC</Data></Cell></Row><Row><Cell ss:StyleID="s50"><Data ss:Type="Number">10</Data></Cell><Cell ss:StyleID="s51"><Data ss:Type="Number">1710</Data></Cell><Cell ss:StyleID="s50"><Data ss:Type="Number">57</Data></Cell><Cell ss:StyleID="s51"><Data ss:Type="Number">132</Data></Cell><Cell ss:StyleID="s55"><Data ss:Type="String">DC</Data></Cell><Cell ss:StyleID="s50"><Data ss:Type="Number">10</Data></Cell><Cell ss:StyleID="s50"><Data ss:Type="Number">3121</Data></Cell><Cell ss:StyleID="s50"><Data ss:Type="Number">306</Data></Cell><Cell ss:StyleID="s51" ss:Formula="=4039-RC[-2]-RC[-1]"><Data ss:Type="Number">612</Data></Cell><Cell ss:StyleID="s55"><Data ss:Type="String">DC</Data></Cell><Cell ss:StyleID="s50"><Data ss:Type="Number">10</Data></Cell><Cell ss:StyleID="s50"><Data ss:Type="Number">69218</Data></Cell><Cell ss:StyleID="s50"><Data ss:Type="Number">2107</Data></Cell><Cell ss:StyleID="s51"><Data ss:Type="Number">4554</Data></Cell><Cell ss:StyleID="s55"><Data ss:Type="String">DC</Data></Cell><Cell ss:StyleID="s50"><Data ss:Type="Number">10</Data></Cell><Cell ss:StyleID="s50"><Data ss:Type="Number">5468</Data></Cell><Cell ss:StyleID="s50"><Data ss:Type="Number">543</Data></Cell><Cell ss:StyleID="s51"><Data ss:Type="Number">1104</Data></Cell><Cell ss:StyleID="s55"><Data ss:Type="String">DC</Data></Cell><Cell ss:StyleID="s50"><Data ss:Type="Number">10</Data></Cell><Cell ss:StyleID="s50"><Data ss:Type="Number">10952</Data></Cell><Cell ss:StyleID="s50"><Data ss:Type="Number">266</Data></Cell><Cell ss:StyleID="s51"><Data ss:Type="Number">790</Data></Cell><Cell ss:StyleID="s55"><Data ss:Type="String">DC</Data></Cell><Cell ss:StyleID="s50"><Data ss:Type="Number">10</Data></Cell><Cell ss:StyleID="s50"><Data ss:Type="Number">34286</Data></Cell><Cell ss:StyleID="s50"><Data ss:Type="Number">886</Data></Cell><Cell ss:StyleID="s51"><Data ss:Type="Number">1520</Data></Cell><Cell ss:StyleID="s55"><Data ss:Type="String">DC</Data></Cell><Cell ss:StyleID="s50"><Data ss:Type="Number">10</Data></Cell><Cell ss:StyleID="s50"><Data ss:Type="Number">18967</Data></Cell><Cell ss:StyleID="s50"><Data ss:Type="Number">1730</Data></Cell><Cell ss:StyleID="s50"><Data ss:Type="Number">2436</Data></Cell><Cell ss:StyleID="s50"><Data ss:Type="String">DC</Data></Cell><Cell ss:StyleID="s56"><Data ss:Type="Number">10</Data></Cell><Cell ss:StyleID="s56"><Data ss:Type="Number">4970</Data></Cell><Cell ss:StyleID="s56"><Data ss:Type="Number">88</Data></Cell><Cell ss:StyleID="s56"><Data ss:Type="Number">184</Data></Cell><Cell ss:StyleID="s57"><Data ss:Type="String">DC</Data></Cell><Cell ss:StyleID="s56"><Data ss:Type="Number">10</Data></Cell><Cell ss:StyleID="s52"><Data ss:Type="Number">704</Data></Cell><Cell ss:StyleID="s57"><Data ss:Type="Number">78</Data></Cell><Cell ss:StyleID="s57"><Data ss:Type="Number">223</Data></Cell><Cell ss:StyleID="s58"><Data ss:Type="String">DC</Data></Cell></Row><Row><Cell ss:StyleID="s50"><Data ss:Type="Number">11</Data></Cell><Cell ss:StyleID="s51"><Data ss:Type="Number">1700</Data></Cell><Cell ss:StyleID="s50"><Data ss:Type="Number">47</Data></Cell><Cell ss:StyleID="s51"><Data ss:Type="Number">152</Data></Cell><Cell ss:StyleID="s55"><Data ss:Type="String">DC</Data></Cell><Cell ss:StyleID="s50"><Data ss:Type="Number">11</Data></Cell><Cell ss:StyleID="s50"><Data ss:Type="Number">3063</Data></Cell><Cell ss:StyleID="s50"><Data ss:Type="Number">273</Data></Cell><Cell ss:StyleID="s51" ss:Formula="=4039-RC[-2]-RC[-1]"><Data ss:Type="Number">703</Data></Cell><Cell ss:StyleID="s55"><Data ss:Type="String">DC</Data></Cell><Cell ss:StyleID="s50"><Data ss:Type="Number">11</Data></Cell><Cell ss:StyleID="s50"><Data ss:Type="Number">68866</Data></Cell><Cell ss:StyleID="s50"><Data ss:Type="Number">1795</Data></Cell><Cell ss:StyleID="s51"><Data ss:Type="Number">5218</Data></Cell><Cell ss:StyleID="s55"><Data ss:Type="String">DC</Data></Cell><Cell ss:StyleID="s50"><Data ss:Type="Number">11</Data></Cell><Cell ss:StyleID="s50"><Data ss:Type="Number">5373</Data></Cell><Cell ss:StyleID="s50"><Data ss:Type="Number">476</Data></Cell><Cell ss:StyleID="s51"><Data ss:Type="Number">1266</Data></Cell><Cell ss:StyleID="s55"><Data ss:Type="String">DC</Data></Cell><Cell ss:StyleID="s50"><Data ss:Type="Number">11</Data></Cell><Cell ss:StyleID="s50"><Data ss:Type="Number">10895</Data></Cell><Cell ss:StyleID="s50"><Data ss:Type="Number">233</Data></Cell><Cell ss:StyleID="s51"><Data ss:Type="Number">880</Data></Cell><Cell ss:StyleID="s55"><Data ss:Type="String">DC</Data></Cell><Cell ss:StyleID="s50"><Data ss:Type="Number">11</Data></Cell><Cell ss:StyleID="s50"><Data ss:Type="Number">34089</Data></Cell><Cell ss:StyleID="s50"><Data ss:Type="Number">834</Data></Cell><Cell ss:StyleID="s51"><Data ss:Type="Number">1769</Data></Cell><Cell ss:StyleID="s55"><Data ss:Type="String">DC</Data></Cell><Cell ss:StyleID="s50"><Data ss:Type="Number">11</Data></Cell><Cell ss:StyleID="s50"><Data ss:Type="Number">18471</Data></Cell><Cell ss:StyleID="s50"><Data ss:Type="Number">1735</Data></Cell><Cell ss:StyleID="s50"><Data ss:Type="Number">2927</Data></Cell><Cell ss:StyleID="s50"><Data ss:Type="String">DC</Data></Cell><Cell ss:StyleID="s56"><Data ss:Type="Number">11</Data></Cell><Cell ss:StyleID="s56"><Data ss:Type="Number">4945</Data></Cell><Cell ss:StyleID="s56"><Data ss:Type="Number">85</Data></Cell><Cell ss:StyleID="s56"><Data ss:Type="Number">212</Data></Cell><Cell ss:StyleID="s57"><Data ss:Type="String">DC</Data></Cell><Cell ss:StyleID="s56"><Data ss:Type="Number">11</Data></Cell><Cell ss:StyleID="s52"><Data ss:Type="Number">688</Data></Cell><Cell ss:StyleID="s57"><Data ss:Type="Number">76</Data></Cell><Cell ss:StyleID="s57"><Data ss:Type="Number">241</Data></Cell><Cell ss:StyleID="s58"><Data ss:Type="String">DC</Data></Cell></Row><Row><Cell ss:StyleID="s50"><Data ss:Type="Number">12</Data></Cell><Cell ss:StyleID="s51"><Data ss:Type="Number">1682</Data></Cell><Cell ss:StyleID="s50"><Data ss:Type="Number">51</Data></Cell><Cell ss:StyleID="s51"><Data ss:Type="Number">166</Data></Cell><Cell ss:StyleID="s55"><Data ss:Type="String">DC</Data></Cell><Cell ss:StyleID="s50"><Data ss:Type="Number">12</Data></Cell><Cell ss:StyleID="s50"><Data ss:Type="Number">3000</Data></Cell><Cell ss:StyleID="s50"><Data ss:Type="Number">246</Data></Cell><Cell ss:StyleID="s51" ss:Formula="=4039-RC[-2]-RC[-1]"><Data ss:Type="Number">793</Data></Cell><Cell ss:StyleID="s55"><Data ss:Type="String">DC</Data></Cell><Cell ss:StyleID="s50"><Data ss:Type="Number">12</Data></Cell><Cell ss:StyleID="s50"><Data ss:Type="Number">68623</Data></Cell><Cell ss:StyleID="s50"><Data ss:Type="Number">1518</Data></Cell><Cell ss:StyleID="s51"><Data ss:Type="Number">5738</Data></Cell><Cell ss:StyleID="s55"><Data ss:Type="String">DC</Data></Cell><Cell ss:StyleID="s50"><Data ss:Type="Number">12</Data></Cell><Cell ss:StyleID="s50"><Data ss:Type="Number">5305</Data></Cell><Cell ss:StyleID="s50"><Data ss:Type="Number">404</Data></Cell><Cell ss:StyleID="s51"><Data ss:Type="Number">1406</Data></Cell><Cell ss:StyleID="s55"><Data ss:Type="String">DC</Data></Cell><Cell ss:StyleID="s50"><Data ss:Type="Number">12</Data></Cell><Cell ss:StyleID="s50"><Data ss:Type="Number">10852</Data></Cell><Cell ss:StyleID="s50"><Data ss:Type="Number">204</Data></Cell><Cell ss:StyleID="s51"><Data ss:Type="Number">952</Data></Cell><Cell ss:StyleID="s55"><Data ss:Type="String">DC</Data></Cell><Cell ss:StyleID="s50"><Data ss:Type="Number">12</Data></Cell><Cell ss:StyleID="s50"><Data ss:Type="Number">33916</Data></Cell><Cell ss:StyleID="s50"><Data ss:Type="Number">743</Data></Cell><Cell ss:StyleID="s51"><Data ss:Type="Number">2033</Data></Cell><Cell ss:StyleID="s55"><Data ss:Type="String">DC</Data></Cell><Cell ss:StyleID="s50"><Data ss:Type="Number">12</Data></Cell><Cell ss:StyleID="s50"><Data ss:Type="Number">18006</Data></Cell><Cell ss:StyleID="s50"><Data ss:Type="Number">1685</Data></Cell><Cell ss:StyleID="s50"><Data ss:Type="Number">3442</Data></Cell><Cell ss:StyleID="s50"><Data ss:Type="String">DC</Data></Cell><Cell ss:StyleID="s56"><Data ss:Type="Number">12</Data></Cell><Cell ss:StyleID="s56"><Data ss:Type="Number">4915</Data></Cell><Cell ss:StyleID="s56"><Data ss:Type="Number">89</Data></Cell><Cell ss:StyleID="s56"><Data ss:Type="Number">238</Data></Cell><Cell ss:StyleID="s57"><Data ss:Type="String">DC</Data></Cell><Cell ss:StyleID="s56"><Data ss:Type="Number">12</Data></Cell><Cell ss:StyleID="s52"><Data ss:Type="Number">671</Data></Cell><Cell ss:StyleID="s57"><Data ss:Type="Number">71</Data></Cell><Cell ss:StyleID="s57"><Data ss:Type="Number">263</Data></Cell><Cell ss:StyleID="s58"><Data ss:Type="String">DC</Data></Cell></Row><Row><Cell ss:StyleID="s50"><Data ss:Type="Number">13</Data></Cell><Cell ss:StyleID="s51"><Data ss:Type="Number">1673</Data></Cell><Cell ss:StyleID="s50"><Data ss:Type="Number">41</Data></Cell><Cell ss:StyleID="s51"><Data ss:Type="Number">185</Data></Cell><Cell ss:StyleID="s55"><Data ss:Type="String">DC</Data></Cell><Cell ss:StyleID="s50"><Data ss:Type="Number">13</Data></Cell><Cell ss:StyleID="s50"><Data ss:Type="Number">2950</Data></Cell><Cell ss:StyleID="s50"><Data ss:Type="Number">218</Data></Cell><Cell ss:StyleID="s51" ss:Formula="=4039-RC[-2]-RC[-1]"><Data ss:Type="Number">871</Data></Cell><Cell ss:StyleID="s55"><Data ss:Type="String">DC</Data></Cell><Cell ss:StyleID="s50"><Data ss:Type="Number">13</Data></Cell><Cell ss:StyleID="s50"><Data ss:Type="Number">68412</Data></Cell><Cell ss:StyleID="s50"><Data ss:Type="Number">1286</Data></Cell><Cell ss:StyleID="s51"><Data ss:Type="Number">6181</Data></Cell><Cell ss:StyleID="s55"><Data ss:Type="String">DC</Data></Cell><Cell ss:StyleID="s50"><Data ss:Type="Number">13</Data></Cell><Cell ss:StyleID="s50"><Data ss:Type="Number">5254</Data></Cell><Cell ss:StyleID="s50"><Data ss:Type="Number">336</Data></Cell><Cell ss:StyleID="s51"><Data ss:Type="Number">1525</Data></Cell><Cell ss:StyleID="s55"><Data ss:Type="String">DC</Data></Cell><Cell ss:StyleID="s50"><Data ss:Type="Number">13</Data></Cell><Cell ss:StyleID="s50"><Data ss:Type="Number">10815</Data></Cell><Cell ss:StyleID="s50"><Data ss:Type="Number">180</Data></Cell><Cell ss:StyleID="s51"><Data ss:Type="Number">1013</Data></Cell><Cell ss:StyleID="s55"><Data ss:Type="String">DC</Data></Cell><Cell ss:StyleID="s50"><Data ss:Type="Number">13</Data></Cell><Cell ss:StyleID="s50"><Data ss:Type="Number">33752</Data></Cell><Cell ss:StyleID="s50"><Data ss:Type="Number">673</Data></Cell><Cell ss:StyleID="s51"><Data ss:Type="Number">2267</Data></Cell><Cell ss:StyleID="s55"><Data ss:Type="String">DC</Data></Cell><Cell ss:StyleID="s50"><Data ss:Type="Number">13</Data></Cell><Cell ss:StyleID="s50"><Data ss:Type="Number">17582</Data></Cell><Cell ss:StyleID="s50"><Data ss:Type="Number">1603</Data></Cell><Cell ss:StyleID="s50"><Data ss:Type="Number">3948</Data></Cell><Cell ss:StyleID="s50"><Data ss:Type="String">DC</Data></Cell><Cell ss:StyleID="s56"><Data ss:Type="Number">13</Data></Cell><Cell ss:StyleID="s56"><Data ss:Type="Number">4897</Data></Cell><Cell ss:StyleID="s56"><Data ss:Type="Number">81</Data></Cell><Cell ss:StyleID="s56"><Data ss:Type="Number">264</Data></Cell><Cell ss:StyleID="s57"><Data ss:Type="String">DC</Data></Cell><Cell ss:StyleID="s56"><Data ss:Type="Number">13</Data></Cell><Cell ss:StyleID="s52"><Data ss:Type="Number">663</Data></Cell><Cell ss:StyleID="s57"><Data ss:Type="Number">53</Data></Cell><Cell ss:StyleID="s57"><Data ss:Type="Number">289</Data></Cell><Cell ss:StyleID="s58"><Data ss:Type="String">DC</Data></Cell></Row><Row><Cell ss:StyleID="s50"><Data ss:Type="Number">14</Data></Cell><Cell ss:StyleID="s51"><Data ss:Type="Number">1659</Data></Cell><Cell ss:StyleID="s50"><Data ss:Type="Number">37</Data></Cell><Cell ss:StyleID="s51"><Data ss:Type="Number">203</Data></Cell><Cell ss:StyleID="s55"><Data ss:Type="String">DC</Data></Cell><Cell ss:StyleID="s50"><Data ss:Type="Number">14</Data></Cell><Cell ss:StyleID="s50"><Data ss:Type="Number">2916</Data></Cell><Cell ss:StyleID="s50"><Data ss:Type="Number">200</Data></Cell><Cell ss:StyleID="s51" ss:Formula="=4039-RC[-2]-RC[-1]"><Data ss:Type="Number">923</Data></Cell><Cell ss:StyleID="s55"><Data ss:Type="String">DC</Data></Cell><Cell ss:StyleID="s50"><Data ss:Type="Number">14</Data></Cell><Cell ss:StyleID="s50"><Data ss:Type="Number">68252</Data></Cell><Cell ss:StyleID="s50"><Data ss:Type="Number">1034</Data></Cell><Cell ss:StyleID="s51"><Data ss:Type="Number">6593</Data></Cell><Cell ss:StyleID="s55"><Data ss:Type="String">DC</Data></Cell><Cell ss:StyleID="s50"><Data ss:Type="Number">14</Data></Cell><Cell ss:StyleID="s50"><Data ss:Type="Number">5208</Data></Cell><Cell ss:StyleID="s50"><Data ss:Type="Number">286</Data></Cell><Cell ss:StyleID="s51"><Data ss:Type="Number">1621</Data></Cell><Cell ss:StyleID="s55"><Data ss:Type="String">DC</Data></Cell><Cell ss:StyleID="s50"><Data ss:Type="Number">14</Data></Cell><Cell ss:StyleID="s50"><Data ss:Type="Number">10769</Data></Cell><Cell ss:StyleID="s50"><Data ss:Type="Number">174</Data></Cell><Cell ss:StyleID="s51"><Data ss:Type="Number">1065</Data></Cell><Cell ss:StyleID="s55"><Data ss:Type="String">DC</Data></Cell><Cell ss:StyleID="s50"><Data ss:Type="Number">14</Data></Cell><Cell ss:StyleID="s50"><Data ss:Type="Number">33649</Data></Cell><Cell ss:StyleID="s50"><Data ss:Type="Number">541</Data></Cell><Cell ss:StyleID="s51"><Data ss:Type="Number">2502</Data></Cell><Cell ss:StyleID="s55"><Data ss:Type="String">DC</Data></Cell><Cell ss:StyleID="s50"><Data ss:Type="Number">14</Data></Cell><Cell ss:StyleID="s50"><Data ss:Type="Number">17183</Data></Cell><Cell ss:StyleID="s50"><Data ss:Type="Number">1518</Data></Cell><Cell ss:StyleID="s50"><Data ss:Type="Number">4432</Data></Cell><Cell ss:StyleID="s50"><Data ss:Type="String">DC</Data></Cell><Cell ss:StyleID="s56"><Data ss:Type="Number">14</Data></Cell><Cell ss:StyleID="s56"><Data ss:Type="Number">4880</Data></Cell><Cell ss:StyleID="s56"><Data ss:Type="Number">82</Data></Cell><Cell ss:StyleID="s56"><Data ss:Type="Number">280</Data></Cell><Cell ss:StyleID="s57"><Data ss:Type="String">DC</Data></Cell><Cell ss:StyleID="s56"><Data ss:Type="Number">14</Data></Cell><Cell ss:StyleID="s52"><Data ss:Type="Number">653</Data></Cell><Cell ss:StyleID="s57"><Data ss:Type="Number">47</Data></Cell><Cell ss:StyleID="s57"><Data ss:Type="Number">305</Data></Cell><Cell ss:StyleID="s58"><Data ss:Type="String">DC</Data></Cell></Row><Row><Cell ss:StyleID="s50"><Data ss:Type="Number">15</Data></Cell><Cell ss:StyleID="s51"><Data ss:Type="Number">1652</Data></Cell><Cell ss:StyleID="s50"><Data ss:Type="Number">31</Data></Cell><Cell ss:StyleID="s51"><Data ss:Type="Number">216</Data></Cell><Cell ss:StyleID="s55"><Data ss:Type="String">DC</Data></Cell><Cell ss:StyleID="s50"><Data ss:Type="Number">15</Data></Cell><Cell ss:StyleID="s50"><Data ss:Type="Number">2869</Data></Cell><Cell ss:StyleID="s50"><Data ss:Type="Number">181</Data></Cell><Cell ss:StyleID="s51" ss:Formula="=4039-RC[-2]-RC[-1]"><Data ss:Type="Number">989</Data></Cell><Cell ss:StyleID="s55"><Data ss:Type="String">DC</Data></Cell><Cell ss:StyleID="s50"><Data ss:Type="Number">15</Data></Cell><Cell ss:StyleID="s50"><Data ss:Type="Number">68117</Data></Cell><Cell ss:StyleID="s50"><Data ss:Type="Number">852</Data></Cell><Cell ss:StyleID="s51"><Data ss:Type="Number">6910</Data></Cell><Cell ss:StyleID="s55"><Data ss:Type="String">DC</Data></Cell><Cell ss:StyleID="s50"><Data ss:Type="Number">15</Data></Cell><Cell ss:StyleID="s50"><Data ss:Type="Number">5162</Data></Cell><Cell ss:StyleID="s50"><Data ss:Type="Number">236</Data></Cell><Cell ss:StyleID="s51"><Data ss:Type="Number">1717</Data></Cell><Cell ss:StyleID="s55"><Data ss:Type="String">DC</Data></Cell><Cell ss:StyleID="s50"><Data ss:Type="Number">15</Data></Cell><Cell ss:StyleID="s50"><Data ss:Type="Number">10747</Data></Cell><Cell ss:StyleID="s50"><Data ss:Type="Number">142</Data></Cell><Cell ss:StyleID="s51"><Data ss:Type="Number">1119</Data></Cell><Cell ss:StyleID="s55"><Data ss:Type="String">DC</Data></Cell><Cell ss:StyleID="s50"><Data ss:Type="Number">15</Data></Cell><Cell ss:StyleID="s50"><Data ss:Type="Number">33578</Data></Cell><Cell ss:StyleID="s50"><Data ss:Type="Number">442</Data></Cell><Cell ss:StyleID="s51"><Data ss:Type="Number">2672</Data></Cell><Cell ss:StyleID="s55"><Data ss:Type="String">DC</Data></Cell><Cell ss:StyleID="s50"><Data ss:Type="Number">15</Data></Cell><Cell ss:StyleID="s50"><Data ss:Type="Number">16875</Data></Cell><Cell ss:StyleID="s50"><Data ss:Type="Number">1369</Data></Cell><Cell ss:StyleID="s50"><Data ss:Type="Number">4889</Data></Cell><Cell ss:StyleID="s50"><Data ss:Type="String">DC</Data></Cell><Cell ss:StyleID="s56"><Data ss:Type="Number">15</Data></Cell><Cell ss:StyleID="s56"><Data ss:Type="Number">4856</Data></Cell><Cell ss:StyleID="s56"><Data ss:Type="Number">83</Data></Cell><Cell ss:StyleID="s56"><Data ss:Type="Number">303</Data></Cell><Cell ss:StyleID="s57"><Data ss:Type="String">DC</Data></Cell><Cell ss:StyleID="s56"><Data ss:Type="Number">15</Data></Cell><Cell ss:StyleID="s52"><Data ss:Type="Number">637</Data></Cell><Cell ss:StyleID="s57"><Data ss:Type="Number">54</Data></Cell><Cell ss:StyleID="s57"><Data ss:Type="Number">314</Data></Cell><Cell ss:StyleID="s58"><Data ss:Type="String">DC</Data></Cell></Row><Row><Cell ss:StyleID="s50"><Data ss:Type="Number">16</Data></Cell><Cell ss:StyleID="s51"><Data ss:Type="Number">1645</Data></Cell><Cell ss:StyleID="s50"><Data ss:Type="Number">30</Data></Cell><Cell ss:StyleID="s51"><Data ss:Type="Number">224</Data></Cell><Cell ss:StyleID="s55"><Data ss:Type="String">DC</Data></Cell><Cell ss:StyleID="s50"><Data ss:Type="Number">16</Data></Cell><Cell ss:StyleID="s50"><Data ss:Type="Number">2838</Data></Cell><Cell ss:StyleID="s50"><Data ss:Type="Number">156</Data></Cell><Cell ss:StyleID="s51" ss:Formula="=4039-RC[-2]-RC[-1]"><Data ss:Type="Number">1045</Data></Cell><Cell ss:StyleID="s55"><Data ss:Type="String">DC</Data></Cell><Cell ss:StyleID="s50"><Data ss:Type="Number">16</Data></Cell><Cell ss:StyleID="s50"><Data ss:Type="Number">68046</Data></Cell><Cell ss:StyleID="s50"><Data ss:Type="Number">674</Data></Cell><Cell ss:StyleID="s51"><Data ss:Type="Number">7159</Data></Cell><Cell ss:StyleID="s55"><Data ss:Type="String">DC</Data></Cell><Cell ss:StyleID="s50"><Data ss:Type="Number">16</Data></Cell><Cell ss:StyleID="s50"><Data ss:Type="Number">5133</Data></Cell><Cell ss:StyleID="s50"><Data ss:Type="Number">182</Data></Cell><Cell ss:StyleID="s51"><Data ss:Type="Number">1800</Data></Cell><Cell ss:StyleID="s55"><Data ss:Type="String">DC</Data></Cell><Cell ss:StyleID="s50"><Data ss:Type="Number">16</Data></Cell><Cell ss:StyleID="s50"><Data ss:Type="Number">10726</Data></Cell><Cell ss:StyleID="s50"><Data ss:Type="Number">117</Data></Cell><Cell ss:StyleID="s51"><Data ss:Type="Number">1165</Data></Cell><Cell ss:StyleID="s55"><Data ss:Type="String">DC</Data></Cell><Cell ss:StyleID="s50"><Data ss:Type="Number">16</Data></Cell><Cell ss:StyleID="s50"><Data ss:Type="Number">33513</Data></Cell><Cell ss:StyleID="s50"><Data ss:Type="Number">383</Data></Cell><Cell ss:StyleID="s51"><Data ss:Type="Number">2796</Data></Cell><Cell ss:StyleID="s55"><Data ss:Type="String">DC</Data></Cell><Cell ss:StyleID="s50"><Data ss:Type="Number">16</Data></Cell><Cell ss:StyleID="s50"><Data ss:Type="Number">16577</Data></Cell><Cell ss:StyleID="s50"><Data ss:Type="Number">1265</Data></Cell><Cell ss:StyleID="s50"><Data ss:Type="Number">5291</Data></Cell><Cell ss:StyleID="s50"><Data ss:Type="String">DC</Data></Cell><Cell ss:StyleID="s56"><Data ss:Type="Number">16</Data></Cell><Cell ss:StyleID="s56"><Data ss:Type="Number">4829</Data></Cell><Cell ss:StyleID="s56"><Data ss:Type="Number">79</Data></Cell><Cell ss:StyleID="s56"><Data ss:Type="Number">334</Data></Cell><Cell ss:StyleID="s57"><Data ss:Type="String">DC</Data></Cell><Cell ss:StyleID="s56"><Data ss:Type="Number">16</Data></Cell><Cell ss:StyleID="s52"><Data ss:Type="Number">630</Data></Cell><Cell ss:StyleID="s57"><Data ss:Type="Number">49</Data></Cell><Cell ss:StyleID="s57"><Data ss:Type="Number">326</Data></Cell><Cell ss:StyleID="s58"><Data ss:Type="String">DC</Data></Cell></Row><Row><Cell ss:StyleID="s50"><Data ss:Type="Number">17</Data></Cell><Cell ss:StyleID="s51"><Data ss:Type="Number">1637</Data></Cell><Cell ss:StyleID="s50"><Data ss:Type="Number">28</Data></Cell><Cell ss:StyleID="s51"><Data ss:Type="Number">234</Data></Cell><Cell ss:StyleID="s55"><Data ss:Type="String">DC</Data></Cell><Cell ss:StyleID="s50"><Data ss:Type="Number">17</Data></Cell><Cell ss:StyleID="s50"><Data ss:Type="Number">2803</Data></Cell><Cell ss:StyleID="s50"><Data ss:Type="Number">146</Data></Cell><Cell ss:StyleID="s51" ss:Formula="=4039-RC[-2]-RC[-1]"><Data ss:Type="Number">1090</Data></Cell><Cell ss:StyleID="s55"><Data ss:Type="String">DC</Data></Cell><Cell ss:StyleID="s50"><Data ss:Type="Number">17</Data></Cell><Cell ss:StyleID="s50"><Data ss:Type="Number">67979</Data></Cell><Cell ss:StyleID="s50"><Data ss:Type="Number">523</Data></Cell><Cell ss:StyleID="s51"><Data ss:Type="Number">7377</Data></Cell><Cell ss:StyleID="s55"><Data ss:Type="String">DC</Data></Cell><Cell ss:StyleID="s50"><Data ss:Type="Number">17</Data></Cell><Cell ss:StyleID="s50"><Data ss:Type="Number">5122</Data></Cell><Cell ss:StyleID="s50"><Data ss:Type="Number">141</Data></Cell><Cell ss:StyleID="s51"><Data ss:Type="Number">1852</Data></Cell><Cell ss:StyleID="s55"><Data ss:Type="String">DC</Data></Cell><Cell ss:StyleID="s50"><Data ss:Type="Number">17</Data></Cell><Cell ss:StyleID="s50"><Data ss:Type="Number">10698</Data></Cell><Cell ss:StyleID="s50"><Data ss:Type="Number">108</Data></Cell><Cell ss:StyleID="s51"><Data ss:Type="Number">1202</Data></Cell><Cell ss:StyleID="s55"><Data ss:Type="String">DC</Data></Cell><Cell ss:StyleID="s50"><Data ss:Type="Number">17</Data></Cell><Cell ss:StyleID="s50"><Data ss:Type="Number">33463</Data></Cell><Cell ss:StyleID="s50"><Data ss:Type="Number">325</Data></Cell><Cell ss:StyleID="s51"><Data ss:Type="Number">2904</Data></Cell><Cell ss:StyleID="s55"><Data ss:Type="String">DC</Data></Cell><Cell ss:StyleID="s50"><Data ss:Type="Number">17</Data></Cell><Cell ss:StyleID="s50"><Data ss:Type="Number">16325</Data></Cell><Cell ss:StyleID="s50"><Data ss:Type="Number">1134</Data></Cell><Cell ss:StyleID="s50"><Data ss:Type="Number">5674</Data></Cell><Cell ss:StyleID="s50"><Data ss:Type="String">DC</Data></Cell><Cell ss:StyleID="s56"><Data ss:Type="Number">17</Data></Cell><Cell ss:StyleID="s56"><Data ss:Type="Number">4805</Data></Cell><Cell ss:StyleID="s56"><Data ss:Type="Number">87</Data></Cell><Cell ss:StyleID="s56"><Data ss:Type="Number">350</Data></Cell><Cell ss:StyleID="s57"><Data ss:Type="String">DC</Data></Cell><Cell ss:StyleID="s56"><Data ss:Type="Number">17</Data></Cell><Cell ss:StyleID="s52"><Data ss:Type="Number">621</Data></Cell><Cell ss:StyleID="s57"><Data ss:Type="Number">44</Data></Cell><Cell ss:StyleID="s57"><Data ss:Type="Number">340</Data></Cell><Cell ss:StyleID="s58"><Data ss:Type="String">DC</Data></Cell></Row><Row><Cell ss:StyleID="s50"><Data ss:Type="Number">18</Data></Cell><Cell ss:StyleID="s51"><Data ss:Type="Number">1629</Data></Cell><Cell ss:StyleID="s50"><Data ss:Type="Number">30</Data></Cell><Cell ss:StyleID="s51"><Data ss:Type="Number">240</Data></Cell><Cell ss:StyleID="s55"><Data ss:Type="String">DC</Data></Cell><Cell ss:StyleID="s50"><Data ss:Type="Number">18</Data></Cell><Cell ss:StyleID="s50"><Data ss:Type="Number">2776</Data></Cell><Cell ss:StyleID="s50"><Data ss:Type="Number">127</Data></Cell><Cell ss:StyleID="s51" ss:Formula="=4039-RC[-2]-RC[-1]"><Data ss:Type="Number">1136</Data></Cell><Cell ss:StyleID="s55"><Data ss:Type="String">DC</Data></Cell><Cell ss:StyleID="s50"><Data ss:Type="Number">18</Data></Cell><Cell ss:StyleID="s50"><Data ss:Type="Number">67932</Data></Cell><Cell ss:StyleID="s50"><Data ss:Type="Number">412</Data></Cell><Cell ss:StyleID="s51"><Data ss:Type="Number">7535</Data></Cell><Cell ss:StyleID="s55"><Data ss:Type="String">DC</Data></Cell><Cell ss:StyleID="s50"><Data ss:Type="Number">18</Data></Cell><Cell ss:StyleID="s50"><Data ss:Type="Number">5109</Data></Cell><Cell ss:StyleID="s50"><Data ss:Type="Number">107</Data></Cell><Cell ss:StyleID="s51"><Data ss:Type="Number">1899</Data></Cell><Cell ss:StyleID="s55"><Data ss:Type="String">DC</Data></Cell><Cell ss:StyleID="s50"><Data ss:Type="Number">18</Data></Cell><Cell ss:StyleID="s50"><Data ss:Type="Number">10665</Data></Cell><Cell ss:StyleID="s50"><Data ss:Type="Number">102</Data></Cell><Cell ss:StyleID="s51"><Data ss:Type="Number">1241</Data></Cell><Cell ss:StyleID="s55"><Data ss:Type="String">DC</Data></Cell><Cell ss:StyleID="s50"><Data ss:Type="Number">18</Data></Cell><Cell ss:StyleID="s50"><Data ss:Type="Number">33413</Data></Cell><Cell ss:StyleID="s50"><Data ss:Type="Number">280</Data></Cell><Cell ss:StyleID="s51"><Data ss:Type="Number">2999</Data></Cell><Cell ss:StyleID="s55"><Data ss:Type="String">DC</Data></Cell><Cell ss:StyleID="s50"><Data ss:Type="Number">18</Data></Cell><Cell ss:StyleID="s50"><Data ss:Type="Number">16121</Data></Cell><Cell ss:StyleID="s50"><Data ss:Type="Number">993</Data></Cell><Cell ss:StyleID="s50"><Data ss:Type="Number">6019</Data></Cell><Cell ss:StyleID="s50"><Data ss:Type="String">DC</Data></Cell><Cell ss:StyleID="s56"><Data ss:Type="Number">18</Data></Cell><Cell ss:StyleID="s56"><Data ss:Type="Number">4781</Data></Cell><Cell ss:StyleID="s56"><Data ss:Type="Number">92</Data></Cell><Cell ss:StyleID="s56"><Data ss:Type="Number">369</Data></Cell><Cell ss:StyleID="s57"><Data ss:Type="String">DC</Data></Cell><Cell ss:StyleID="s56"><Data ss:Type="Number">18</Data></Cell><Cell ss:StyleID="s52"><Data ss:Type="Number">616</Data></Cell><Cell ss:StyleID="s57"><Data ss:Type="Number">36</Data></Cell><Cell ss:StyleID="s57"><Data ss:Type="Number">353</Data></Cell><Cell ss:StyleID="s58"><Data ss:Type="String">DC</Data></Cell></Row><Row><Cell ss:StyleID="s50"><Data ss:Type="Number">19</Data></Cell><Cell ss:StyleID="s51"><Data ss:Type="Number">1623</Data></Cell><Cell ss:StyleID="s50"><Data ss:Type="Number">24</Data></Cell><Cell ss:StyleID="s51"><Data ss:Type="Number">252</Data></Cell><Cell ss:StyleID="s55"><Data ss:Type="String">DC</Data></Cell><Cell ss:StyleID="s50"><Data ss:Type="Number">19</Data></Cell><Cell ss:StyleID="s50"><Data ss:Type="Number">2747</Data></Cell><Cell ss:StyleID="s50"><Data ss:Type="Number">127</Data></Cell><Cell ss:StyleID="s51" ss:Formula="=4039-RC[-2]-RC[-1]"><Data ss:Type="Number">1165</Data></Cell><Cell ss:StyleID="s55"><Data ss:Type="String">DC</Data></Cell><Cell ss:StyleID="s50"><Data ss:Type="Number">19</Data></Cell><Cell ss:StyleID="s50"><Data ss:Type="Number">67891</Data></Cell><Cell ss:StyleID="s50"><Data ss:Type="Number">320</Data></Cell><Cell ss:StyleID="s51"><Data ss:Type="Number">7668</Data></Cell><Cell ss:StyleID="s55"><Data ss:Type="String">DC</Data></Cell><Cell ss:StyleID="s50"><Data ss:Type="Number">19</Data></Cell><Cell ss:StyleID="s50"><Data ss:Type="Number">5096</Data></Cell><Cell ss:StyleID="s50"><Data ss:Type="Number">96</Data></Cell><Cell ss:StyleID="s51"><Data ss:Type="Number">1923</Data></Cell><Cell ss:StyleID="s55"><Data ss:Type="String">DC</Data></Cell><Cell ss:StyleID="s50"><Data ss:Type="Number">19</Data></Cell><Cell ss:StyleID="s50"><Data ss:Type="Number">10642</Data></Cell><Cell ss:StyleID="s50"><Data ss:Type="Number">99</Data></Cell><Cell ss:StyleID="s51"><Data ss:Type="Number">1267</Data></Cell><Cell ss:StyleID="s55"><Data ss:Type="String">DC</Data></Cell><Cell ss:StyleID="s50"><Data ss:Type="Number">19</Data></Cell><Cell ss:StyleID="s50"><Data ss:Type="Number">33371</Data></Cell><Cell ss:StyleID="s50"><Data ss:Type="Number">239</Data></Cell><Cell ss:StyleID="s51"><Data ss:Type="Number">3082</Data></Cell><Cell ss:StyleID="s55"><Data ss:Type="String">DC</Data></Cell><Cell ss:StyleID="s50"><Data ss:Type="Number">19</Data></Cell><Cell ss:StyleID="s50"><Data ss:Type="Number">15955</Data></Cell><Cell ss:StyleID="s50"><Data ss:Type="Number">856</Data></Cell><Cell ss:StyleID="s50"><Data ss:Type="Number">6322</Data></Cell><Cell ss:StyleID="s50"><Data ss:Type="String">DC</Data></Cell><Cell ss:StyleID="s56"><Data ss:Type="Number">19</Data></Cell><Cell ss:StyleID="s56"><Data ss:Type="Number">4757</Data></Cell><Cell ss:StyleID="s56"><Data ss:Type="Number">85</Data></Cell><Cell ss:StyleID="s56"><Data ss:Type="Number">400</Data></Cell><Cell ss:StyleID="s57"><Data ss:Type="String">DC</Data></Cell><Cell ss:StyleID="s56"><Data ss:Type="Number">19</Data></Cell><Cell ss:StyleID="s52"><Data ss:Type="Number">615</Data></Cell><Cell ss:StyleID="s57"><Data ss:Type="Number">23</Data></Cell><Cell ss:StyleID="s57"><Data ss:Type="Number">367</Data></Cell><Cell ss:StyleID="s58"><Data ss:Type="String">DC</Data></Cell></Row><Row><Cell ss:StyleID="s50"><Data ss:Type="Number">20</Data></Cell><Cell ss:StyleID="s51"><Data ss:Type="Number">1618</Data></Cell><Cell ss:StyleID="s50"><Data ss:Type="Number">22</Data></Cell><Cell ss:StyleID="s51"><Data ss:Type="Number">259</Data></Cell><Cell ss:StyleID="s55"><Data ss:Type="String">DC</Data></Cell><Cell ss:StyleID="s50"><Data ss:Type="Number">20</Data></Cell><Cell ss:StyleID="s50"><Data ss:Type="Number">2723</Data></Cell><Cell ss:StyleID="s50"><Data ss:Type="Number">116</Data></Cell><Cell ss:StyleID="s51" ss:Formula="=4039-RC[-2]-RC[-1]"><Data ss:Type="Number">1200</Data></Cell><Cell ss:StyleID="s55"><Data ss:Type="String">DC</Data></Cell><Cell ss:StyleID="s50"><Data ss:Type="Number">20</Data></Cell><Cell ss:StyleID="s50"><Data ss:Type="Number">67864</Data></Cell><Cell ss:StyleID="s50"><Data ss:Type="Number">259</Data></Cell><Cell ss:StyleID="s51"><Data ss:Type="Number">7756</Data></Cell><Cell ss:StyleID="s55"><Data ss:Type="String">DC</Data></Cell><Cell ss:StyleID="s50"><Data ss:Type="Number">20</Data></Cell><Cell ss:StyleID="s50"><Data ss:Type="Number">5089</Data></Cell><Cell ss:StyleID="s50"><Data ss:Type="Number">78</Data></Cell><Cell ss:StyleID="s51"><Data ss:Type="Number">1948</Data></Cell><Cell ss:StyleID="s55"><Data ss:Type="String">DC</Data></Cell><Cell ss:StyleID="s50"><Data ss:Type="Number">20</Data></Cell><Cell ss:StyleID="s50"><Data ss:Type="Number">10622</Data></Cell><Cell ss:StyleID="s50"><Data ss:Type="Number">91</Data></Cell><Cell ss:StyleID="s51"><Data ss:Type="Number">1295</Data></Cell><Cell ss:StyleID="s55"><Data ss:Type="String">DC</Data></Cell><Cell ss:StyleID="s50"><Data ss:Type="Number">20</Data></Cell><Cell ss:StyleID="s50"><Data ss:Type="Number">33336</Data></Cell><Cell ss:StyleID="s50"><Data ss:Type="Number">207</Data></Cell><Cell ss:StyleID="s51"><Data ss:Type="Number">3149</Data></Cell><Cell ss:StyleID="s55"><Data ss:Type="String">DC</Data></Cell><Cell ss:StyleID="s50"><Data ss:Type="Number">20</Data></Cell><Cell ss:StyleID="s50"><Data ss:Type="Number">15816</Data></Cell><Cell ss:StyleID="s50"><Data ss:Type="Number">729</Data></Cell><Cell ss:StyleID="s50"><Data ss:Type="Number">6588</Data></Cell><Cell ss:StyleID="s50"><Data ss:Type="String">DC</Data></Cell><Cell ss:StyleID="s56"><Data ss:Type="Number">20</Data></Cell><Cell ss:StyleID="s56"><Data ss:Type="Number">4728</Data></Cell><Cell ss:StyleID="s56"><Data ss:Type="Number">94</Data></Cell><Cell ss:StyleID="s56"><Data ss:Type="Number">420</Data></Cell><Cell ss:StyleID="s57"><Data ss:Type="String">DC</Data></Cell><Cell ss:StyleID="s56"><Data ss:Type="Number">20</Data></Cell><Cell ss:StyleID="s52"><Data ss:Type="Number">615</Data></Cell><Cell ss:StyleID="s57"><Data ss:Type="Number">17</Data></Cell><Cell ss:StyleID="s57"><Data ss:Type="Number">373</Data></Cell><Cell ss:StyleID="s58"><Data ss:Type="String">DC</Data></Cell></Row><Row><Cell ss:StyleID="s50"><Data ss:Type="Number">21</Data></Cell><Cell ss:StyleID="s51"><Data ss:Type="Number">1613</Data></Cell><Cell ss:StyleID="s50"><Data ss:Type="Number">17</Data></Cell><Cell ss:StyleID="s51"><Data ss:Type="Number">269</Data></Cell><Cell ss:StyleID="s55"><Data ss:Type="String">DC</Data></Cell><Cell ss:StyleID="s50"><Data ss:Type="Number">21</Data></Cell><Cell ss:StyleID="s50"><Data ss:Type="Number">2690</Data></Cell><Cell ss:StyleID="s50"><Data ss:Type="Number">114</Data></Cell><Cell ss:StyleID="s51" ss:Formula="=4039-RC[-2]-RC[-1]"><Data ss:Type="Number">1235</Data></Cell><Cell ss:StyleID="s55"><Data ss:Type="String">DC</Data></Cell><Cell ss:StyleID="s50"><Data ss:Type="Number">21</Data></Cell><Cell ss:StyleID="s50"><Data ss:Type="Number">67833</Data></Cell><Cell ss:StyleID="s50"><Data ss:Type="Number">222</Data></Cell><Cell ss:StyleID="s51"><Data ss:Type="Number">7824</Data></Cell><Cell ss:StyleID="s55"><Data ss:Type="String">DC</Data></Cell><Cell ss:StyleID="s50"><Data ss:Type="Number">21</Data></Cell><Cell ss:StyleID="s50"><Data ss:Type="Number">5080</Data></Cell><Cell ss:StyleID="s50"><Data ss:Type="Number">60</Data></Cell><Cell ss:StyleID="s51"><Data ss:Type="Number">1975</Data></Cell><Cell ss:StyleID="s55"><Data ss:Type="String">DC</Data></Cell><Cell ss:StyleID="s50"><Data ss:Type="Number">21</Data></Cell><Cell ss:StyleID="s50"><Data ss:Type="Number">10600</Data></Cell><Cell ss:StyleID="s50"><Data ss:Type="Number">85</Data></Cell><Cell ss:StyleID="s51"><Data ss:Type="Number">1323</Data></Cell><Cell ss:StyleID="s55"><Data ss:Type="String">DC</Data></Cell><Cell ss:StyleID="s50"><Data ss:Type="Number">21</Data></Cell><Cell ss:StyleID="s50"><Data ss:Type="Number">33314</Data></Cell><Cell ss:StyleID="s50"><Data ss:Type="Number">167</Data></Cell><Cell ss:StyleID="s51"><Data ss:Type="Number">3211</Data></Cell><Cell ss:StyleID="s55"><Data ss:Type="String">DC</Data></Cell><Cell ss:StyleID="s50"><Data ss:Type="Number">21</Data></Cell><Cell ss:StyleID="s50"><Data ss:Type="Number">15704</Data></Cell><Cell ss:StyleID="s50"><Data ss:Type="Number">623</Data></Cell><Cell ss:StyleID="s50"><Data ss:Type="Number">6806</Data></Cell><Cell ss:StyleID="s50"><Data ss:Type="String">DC</Data></Cell><Cell ss:StyleID="s56"><Data ss:Type="Number">21</Data></Cell><Cell ss:StyleID="s56"><Data ss:Type="Number">4705</Data></Cell><Cell ss:StyleID="s56"><Data ss:Type="Number">91</Data></Cell><Cell ss:StyleID="s56"><Data ss:Type="Number">446</Data></Cell><Cell ss:StyleID="s57"><Data ss:Type="String">DC</Data></Cell><Cell ss:StyleID="s56"><Data ss:Type="Number">21</Data></Cell><Cell ss:StyleID="s52"><Data ss:Type="Number">614</Data></Cell><Cell ss:StyleID="s57"><Data ss:Type="Number">15</Data></Cell><Cell ss:StyleID="s57"><Data ss:Type="Number">376</Data></Cell><Cell ss:StyleID="s58"><Data ss:Type="String">DC</Data></Cell></Row><Row><Cell ss:StyleID="s50"><Data ss:Type="Number">22</Data></Cell><Cell ss:StyleID="s51"><Data ss:Type="Number">1611</Data></Cell><Cell ss:StyleID="s50"><Data ss:Type="Number">15</Data></Cell><Cell ss:StyleID="s51"><Data ss:Type="Number">273</Data></Cell><Cell ss:StyleID="s55"><Data ss:Type="String">DC</Data></Cell><Cell ss:StyleID="s50"><Data ss:Type="Number">22</Data></Cell><Cell ss:StyleID="s50"><Data ss:Type="Number">2668</Data></Cell><Cell ss:StyleID="s50"><Data ss:Type="Number">109</Data></Cell><Cell ss:StyleID="s51" ss:Formula="=4039-RC[-2]-RC[-1]"><Data ss:Type="Number">1262</Data></Cell><Cell ss:StyleID="s55"><Data ss:Type="String">DC</Data></Cell><Cell ss:StyleID="s50"><Data ss:Type="Number">22</Data></Cell><Cell ss:StyleID="s50"><Data ss:Type="Number">67812</Data></Cell><Cell ss:StyleID="s50"><Data ss:Type="Number">179</Data></Cell><Cell ss:StyleID="s51"><Data ss:Type="Number">7888</Data></Cell><Cell ss:StyleID="s55"><Data ss:Type="String">DC</Data></Cell><Cell ss:StyleID="s50"><Data ss:Type="Number">22</Data></Cell><Cell ss:StyleID="s50"><Data ss:Type="Number">5076</Data></Cell><Cell ss:StyleID="s50"><Data ss:Type="Number">47</Data></Cell><Cell ss:StyleID="s51"><Data ss:Type="Number">1992</Data></Cell><Cell ss:StyleID="s55"><Data ss:Type="String">DC</Data></Cell><Cell ss:StyleID="s50"><Data ss:Type="Number">22</Data></Cell><Cell ss:StyleID="s50"><Data ss:Type="Number">10578</Data></Cell><Cell ss:StyleID="s50"><Data ss:Type="Number">81</Data></Cell><Cell ss:StyleID="s51"><Data ss:Type="Number">1349</Data></Cell><Cell ss:StyleID="s55"><Data ss:Type="String">DC</Data></Cell><Cell ss:StyleID="s50"><Data ss:Type="Number">22</Data></Cell><Cell ss:StyleID="s50"><Data ss:Type="Number">33294</Data></Cell><Cell ss:StyleID="s50"><Data ss:Type="Number">135</Data></Cell><Cell ss:StyleID="s51"><Data ss:Type="Number">3263</Data></Cell><Cell ss:StyleID="s55"><Data ss:Type="String">DC</Data></Cell><Cell ss:StyleID="s50"><Data ss:Type="Number">22</Data></Cell><Cell ss:StyleID="s50"><Data ss:Type="Number">15599</Data></Cell><Cell ss:StyleID="s50"><Data ss:Type="Number">564</Data></Cell><Cell ss:StyleID="s50"><Data ss:Type="Number">6970</Data></Cell><Cell ss:StyleID="s50"><Data ss:Type="String">DC</Data></Cell><Cell ss:StyleID="s56"><Data ss:Type="Number">22</Data></Cell><Cell ss:StyleID="s56"><Data ss:Type="Number">4677</Data></Cell><Cell ss:StyleID="s56"><Data ss:Type="Number">98</Data></Cell><Cell ss:StyleID="s56"><Data ss:Type="Number">467</Data></Cell><Cell ss:StyleID="s57"><Data ss:Type="String">DC</Data></Cell><Cell ss:StyleID="s56"><Data ss:Type="Number">22</Data></Cell><Cell ss:StyleID="s52"><Data ss:Type="Number">614</Data></Cell><Cell ss:StyleID="s57"><Data ss:Type="Number">8</Data></Cell><Cell ss:StyleID="s57"><Data ss:Type="Number">383</Data></Cell><Cell ss:StyleID="s58"><Data ss:Type="String">DC</Data></Cell></Row><Row><Cell ss:StyleID="s50"><Data ss:Type="Number">23</Data></Cell><Cell ss:StyleID="s51"><Data ss:Type="Number">1609</Data></Cell><Cell ss:StyleID="s50"><Data ss:Type="Number">14</Data></Cell><Cell ss:StyleID="s51"><Data ss:Type="Number">276</Data></Cell><Cell ss:StyleID="s55"><Data ss:Type="String">DC</Data></Cell><Cell ss:StyleID="s50"><Data ss:Type="Number">23</Data></Cell><Cell ss:StyleID="s50"><Data ss:Type="Number">2643</Data></Cell><Cell ss:StyleID="s50"><Data ss:Type="Number">100</Data></Cell><Cell ss:StyleID="s51" ss:Formula="=4039-RC[-2]-RC[-1]"><Data ss:Type="Number">1296</Data></Cell><Cell ss:StyleID="s55"><Data ss:Type="String">DC</Data></Cell><Cell ss:StyleID="s50"><Data ss:Type="Number">23</Data></Cell><Cell ss:StyleID="s50"><Data ss:Type="Number">67799</Data></Cell><Cell ss:StyleID="s50"><Data ss:Type="Number">136</Data></Cell><Cell ss:StyleID="s51"><Data ss:Type="Number">7944</Data></Cell><Cell ss:StyleID="s55"><Data ss:Type="String">DC</Data></Cell><Cell ss:StyleID="s50"><Data ss:Type="Number">23</Data></Cell><Cell ss:StyleID="s50"><Data ss:Type="Number">5071</Data></Cell><Cell ss:StyleID="s50"><Data ss:Type="Number">42</Data></Cell><Cell ss:StyleID="s51"><Data ss:Type="Number">2002</Data></Cell><Cell ss:StyleID="s55"><Data ss:Type="String">DC</Data></Cell><Cell ss:StyleID="s50"><Data ss:Type="Number">23</Data></Cell><Cell ss:StyleID="s50"><Data ss:Type="Number">10562</Data></Cell><Cell ss:StyleID="s50"><Data ss:Type="Number">71</Data></Cell><Cell ss:StyleID="s51"><Data ss:Type="Number">1375</Data></Cell><Cell ss:StyleID="s55"><Data ss:Type="String">DC</Data></Cell><Cell ss:StyleID="s50"><Data ss:Type="Number">23</Data></Cell><Cell ss:StyleID="s50"><Data ss:Type="Number">33280</Data></Cell><Cell ss:StyleID="s50"><Data ss:Type="Number">114</Data></Cell><Cell ss:StyleID="s51"><Data ss:Type="Number">3298</Data></Cell><Cell ss:StyleID="s55"><Data ss:Type="String">DC</Data></Cell><Cell ss:StyleID="s50"><Data ss:Type="Number">23</Data></Cell><Cell ss:StyleID="s50"><Data ss:Type="Number">15528</Data></Cell><Cell ss:StyleID="s50"><Data ss:Type="Number">455</Data></Cell><Cell ss:StyleID="s50"><Data ss:Type="Number">7150</Data></Cell><Cell ss:StyleID="s50"><Data ss:Type="String">DC</Data></Cell><Cell ss:StyleID="s56"><Data ss:Type="Number">23</Data></Cell><Cell ss:StyleID="s56"><Data ss:Type="Number">4644</Data></Cell><Cell ss:StyleID="s56"><Data ss:Type="Number">101</Data></Cell><Cell ss:StyleID="s56"><Data ss:Type="Number">497</Data></Cell><Cell ss:StyleID="s57"><Data ss:Type="String">DC</Data></Cell><Cell ss:StyleID="s56"><Data ss:Type="Number">23</Data></Cell><Cell ss:StyleID="s52"><Data ss:Type="Number">610</Data></Cell><Cell ss:StyleID="s57"><Data ss:Type="Number">10</Data></Cell><Cell ss:StyleID="s57"><Data ss:Type="Number">385</Data></Cell><Cell ss:StyleID="s58"><Data ss:Type="String">DC</Data></Cell></Row><Row><Cell ss:StyleID="s50"><Data ss:Type="Number">24</Data></Cell><Cell ss:StyleID="s51"><Data ss:Type="Number">1608</Data></Cell><Cell ss:StyleID="s50"><Data ss:Type="Number">11</Data></Cell><Cell ss:StyleID="s51"><Data ss:Type="Number">280</Data></Cell><Cell ss:StyleID="s55"><Data ss:Type="String">DC</Data></Cell><Cell ss:StyleID="s50"><Data ss:Type="Number">24</Data></Cell><Cell ss:StyleID="s50"><Data ss:Type="Number">2622</Data></Cell><Cell ss:StyleID="s50"><Data ss:Type="Number">92</Data></Cell><Cell ss:StyleID="s51" ss:Formula="=4039-RC[-2]-RC[-1]"><Data ss:Type="Number">1325</Data></Cell><Cell ss:StyleID="s55"><Data ss:Type="String">DC</Data></Cell><Cell ss:StyleID="s50"><Data ss:Type="Number">24</Data></Cell><Cell ss:StyleID="s50"><Data ss:Type="Number">67786</Data></Cell><Cell ss:StyleID="s50"><Data ss:Type="Number">102</Data></Cell><Cell ss:StyleID="s51"><Data ss:Type="Number">7991</Data></Cell><Cell ss:StyleID="s55"><Data ss:Type="String">DC</Data></Cell><Cell ss:StyleID="s50"><Data ss:Type="Number">24</Data></Cell><Cell ss:StyleID="s50"><Data ss:Type="Number">5070</Data></Cell><Cell ss:StyleID="s50"><Data ss:Type="Number">34</Data></Cell><Cell ss:StyleID="s51"><Data ss:Type="Number">2011</Data></Cell><Cell ss:StyleID="s55"><Data ss:Type="String">DC</Data></Cell><Cell ss:StyleID="s50"><Data ss:Type="Number">24</Data></Cell><Cell ss:StyleID="s50"><Data ss:Type="Number">10553</Data></Cell><Cell ss:StyleID="s50"><Data ss:Type="Number">58</Data></Cell><Cell ss:StyleID="s51"><Data ss:Type="Number">1397</Data></Cell><Cell ss:StyleID="s55"><Data ss:Type="String">DC</Data></Cell><Cell ss:StyleID="s50"><Data ss:Type="Number">24</Data></Cell><Cell ss:StyleID="s50"><Data ss:Type="Number">33270</Data></Cell><Cell ss:StyleID="s50"><Data ss:Type="Number">96</Data></Cell><Cell ss:StyleID="s51"><Data ss:Type="Number">3326</Data></Cell><Cell ss:StyleID="s55"><Data ss:Type="String">DC</Data></Cell><Cell ss:StyleID="s50"><Data ss:Type="Number">24</Data></Cell><Cell ss:StyleID="s50"><Data ss:Type="Number">15445</Data></Cell><Cell ss:StyleID="s50"><Data ss:Type="Number">388</Data></Cell><Cell ss:StyleID="s50"><Data ss:Type="Number">7300</Data></Cell><Cell ss:StyleID="s50"><Data ss:Type="String">DC</Data></Cell><Cell ss:StyleID="s56"><Data ss:Type="Number">24</Data></Cell><Cell ss:StyleID="s56"><Data ss:Type="Number">4631</Data></Cell><Cell ss:StyleID="s56"><Data ss:Type="Number">79</Data></Cell><Cell ss:StyleID="s56"><Data ss:Type="Number">532</Data></Cell><Cell ss:StyleID="s57"><Data ss:Type="String">DC</Data></Cell><Cell ss:StyleID="s56"><Data ss:Type="Number">24</Data></Cell><Cell ss:StyleID="s52"><Data ss:Type="Number">609</Data></Cell><Cell ss:StyleID="s57"><Data ss:Type="Number">7</Data></Cell><Cell ss:StyleID="s57"><Data ss:Type="Number">389</Data></Cell><Cell ss:StyleID="s58"><Data ss:Type="String">DC</Data></Cell></Row><Row><Cell ss:StyleID="s50"><Data ss:Type="Number">25</Data></Cell><Cell ss:StyleID="s51"><Data ss:Type="Number">1606</Data></Cell><Cell ss:StyleID="s50"><Data ss:Type="Number">11</Data></Cell><Cell ss:StyleID="s51"><Data ss:Type="Number">282</Data></Cell><Cell ss:StyleID="s55"><Data ss:Type="String">DC</Data></Cell><Cell ss:StyleID="s50"><Data ss:Type="Number">25</Data></Cell><Cell ss:StyleID="s50"><Data ss:Type="Number">2598</Data></Cell><Cell ss:StyleID="s50"><Data ss:Type="Number">86</Data></Cell><Cell ss:StyleID="s51" ss:Formula="=4039-RC[-2]-RC[-1]"><Data ss:Type="Number">1355</Data></Cell><Cell ss:StyleID="s55"><Data ss:Type="String">DC</Data></Cell><Cell ss:StyleID="s50"><Data ss:Type="Number">25</Data></Cell><Cell ss:StyleID="s50"><Data ss:Type="Number">67775</Data></Cell><Cell ss:StyleID="s50"><Data ss:Type="Number">83</Data></Cell><Cell ss:StyleID="s51"><Data ss:Type="Number">8021</Data></Cell><Cell ss:StyleID="s55"><Data ss:Type="String">DC</Data></Cell><Cell ss:StyleID="s50"><Data ss:Type="Number">25</Data></Cell><Cell ss:StyleID="s50"><Data ss:Type="Number">5068</Data></Cell><Cell ss:StyleID="s50"><Data ss:Type="Number">23</Data></Cell><Cell ss:StyleID="s51"><Data ss:Type="Number">2024</Data></Cell><Cell ss:StyleID="s55"><Data ss:Type="String">DC</Data></Cell><Cell ss:StyleID="s50"><Data ss:Type="Number">25</Data></Cell><Cell ss:StyleID="s50"><Data ss:Type="Number">10546</Data></Cell><Cell ss:StyleID="s50"><Data ss:Type="Number">47</Data></Cell><Cell ss:StyleID="s51"><Data ss:Type="Number">1415</Data></Cell><Cell ss:StyleID="s55"><Data ss:Type="String">DC</Data></Cell><Cell ss:StyleID="s50"><Data ss:Type="Number">25</Data></Cell><Cell ss:StyleID="s50"><Data ss:Type="Number">33261</Data></Cell><Cell ss:StyleID="s50"><Data ss:Type="Number">90</Data></Cell><Cell ss:StyleID="s51"><Data ss:Type="Number">3341</Data></Cell><Cell ss:StyleID="s55"><Data ss:Type="String">DC</Data></Cell><Cell ss:StyleID="s50"><Data ss:Type="Number">25</Data></Cell><Cell ss:StyleID="s50"><Data ss:Type="Number">15382</Data></Cell><Cell ss:StyleID="s50"><Data ss:Type="Number">342</Data></Cell><Cell ss:StyleID="s50"><Data ss:Type="Number">7409</Data></Cell><Cell ss:StyleID="s50"><Data ss:Type="String">DC</Data></Cell><Cell ss:StyleID="s56"><Data ss:Type="Number">25</Data></Cell><Cell ss:StyleID="s56"><Data ss:Type="Number">4612</Data></Cell><Cell ss:StyleID="s56"><Data ss:Type="Number">72</Data></Cell><Cell ss:StyleID="s56"><Data ss:Type="Number">558</Data></Cell><Cell ss:StyleID="s57"><Data ss:Type="String">DC</Data></Cell><Cell ss:StyleID="s56"><Data ss:Type="Number">25</Data></Cell><Cell ss:StyleID="s52"><Data ss:Type="Number">607</Data></Cell><Cell ss:StyleID="s57"><Data ss:Type="Number">5</Data></Cell><Cell ss:StyleID="s57"><Data ss:Type="Number">393</Data></Cell><Cell ss:StyleID="s58"><Data ss:Type="String">DC</Data></Cell></Row><Row><Cell ss:StyleID="s50"><Data ss:Type="Number">26</Data></Cell><Cell ss:StyleID="s51"><Data ss:Type="Number">1606</Data></Cell><Cell ss:StyleID="s50"><Data ss:Type="Number">6</Data></Cell><Cell ss:StyleID="s51"><Data ss:Type="Number">287</Data></Cell><Cell ss:StyleID="s55"><Data ss:Type="String">DC</Data></Cell><Cell ss:StyleID="s50"><Data ss:Type="Number">26</Data></Cell><Cell ss:StyleID="s50"><Data ss:Type="Number">2582</Data></Cell><Cell ss:StyleID="s50"><Data ss:Type="Number">81</Data></Cell><Cell ss:StyleID="s51" ss:Formula="=4039-RC[-2]-RC[-1]"><Data ss:Type="Number">1376</Data></Cell><Cell ss:StyleID="s55"><Data ss:Type="String">DC</Data></Cell><Cell ss:StyleID="s50"><Data ss:Type="Number">26</Data></Cell><Cell ss:StyleID="s50"><Data ss:Type="Number">67765</Data></Cell><Cell ss:StyleID="s50"><Data ss:Type="Number">70</Data></Cell><Cell ss:StyleID="s51"><Data ss:Type="Number">8044</Data></Cell><Cell ss:StyleID="s55"><Data ss:Type="String">DC</Data></Cell><Cell ss:StyleID="s50"><Data ss:Type="Number">26</Data></Cell><Cell ss:StyleID="s50"><Data ss:Type="Number">5065</Data></Cell><Cell ss:StyleID="s50"><Data ss:Type="Number">15</Data></Cell><Cell ss:StyleID="s51"><Data ss:Type="Number">2035</Data></Cell><Cell ss:StyleID="s55"><Data ss:Type="String">DC</Data></Cell><Cell ss:StyleID="s50"><Data ss:Type="Number">26</Data></Cell><Cell ss:StyleID="s50"><Data ss:Type="Number">10537</Data></Cell><Cell ss:StyleID="s50"><Data ss:Type="Number">38</Data></Cell><Cell ss:StyleID="s51"><Data ss:Type="Number">1433</Data></Cell><Cell ss:StyleID="s55"><Data ss:Type="String">DC</Data></Cell><Cell ss:StyleID="s50"><Data ss:Type="Number">26</Data></Cell><Cell ss:StyleID="s50"><Data ss:Type="Number">33249</Data></Cell><Cell ss:StyleID="s50"><Data ss:Type="Number">76</Data></Cell><Cell ss:StyleID="s51"><Data ss:Type="Number">3367</Data></Cell><Cell ss:StyleID="s55"><Data ss:Type="String">DC</Data></Cell><Cell ss:StyleID="s50"><Data ss:Type="Number">26</Data></Cell><Cell ss:StyleID="s50"><Data ss:Type="Number">15328</Data></Cell><Cell ss:StyleID="s50"><Data ss:Type="Number">306</Data></Cell><Cell ss:StyleID="s50"><Data ss:Type="Number">7499</Data></Cell><Cell ss:StyleID="s50"><Data ss:Type="String">DC</Data></Cell><Cell ss:StyleID="s56"><Data ss:Type="Number">26</Data></Cell><Cell ss:StyleID="s56"><Data ss:Type="Number">4599</Data></Cell><Cell ss:StyleID="s56"><Data ss:Type="Number">57</Data></Cell><Cell ss:StyleID="s56"><Data ss:Type="Number">586</Data></Cell><Cell ss:StyleID="s57"><Data ss:Type="String">DC</Data></Cell><Cell ss:StyleID="s56"><Data ss:Type="Number">26</Data></Cell><Cell ss:StyleID="s52"><Data ss:Type="Number">606</Data></Cell><Cell ss:StyleID="s57"><Data ss:Type="Number">6</Data></Cell><Cell ss:StyleID="s57"><Data ss:Type="Number">393</Data></Cell><Cell ss:StyleID="s58"><Data ss:Type="String">DC</Data></Cell></Row><Row><Cell ss:StyleID="s50"><Data ss:Type="Number">27</Data></Cell><Cell ss:StyleID="s51"><Data ss:Type="Number">1606</Data></Cell><Cell ss:StyleID="s50"><Data ss:Type="Number">5</Data></Cell><Cell ss:StyleID="s51"><Data ss:Type="Number">288</Data></Cell><Cell ss:StyleID="s55"><Data ss:Type="String">DC</Data></Cell><Cell ss:StyleID="s50"><Data ss:Type="Number">27</Data></Cell><Cell ss:StyleID="s50"><Data ss:Type="Number">2568</Data></Cell><Cell ss:StyleID="s50"><Data ss:Type="Number">71</Data></Cell><Cell ss:StyleID="s51" ss:Formula="=4039-RC[-2]-RC[-1]"><Data ss:Type="Number">1400</Data></Cell><Cell ss:StyleID="s55"><Data ss:Type="String">DC</Data></Cell><Cell ss:StyleID="s50"><Data ss:Type="Number">27</Data></Cell><Cell ss:StyleID="s50"><Data ss:Type="Number">67754</Data></Cell><Cell ss:StyleID="s50"><Data ss:Type="Number">58</Data></Cell><Cell ss:StyleID="s51"><Data ss:Type="Number">8067</Data></Cell><Cell ss:StyleID="s55"><Data ss:Type="String">DC</Data></Cell><Cell ss:StyleID="s50"><Data ss:Type="Number">27</Data></Cell><Cell ss:StyleID="s50"><Data ss:Type="Number">5065</Data></Cell><Cell ss:StyleID="s50"><Data ss:Type="Number">12</Data></Cell><Cell ss:StyleID="s51"><Data ss:Type="Number">2038</Data></Cell><Cell ss:StyleID="s55"><Data ss:Type="String">DC</Data></Cell><Cell ss:StyleID="s50"><Data ss:Type="Number">27</Data></Cell><Cell ss:StyleID="s50"><Data ss:Type="Number">10531</Data></Cell><Cell ss:StyleID="s50"><Data ss:Type="Number">34</Data></Cell><Cell ss:StyleID="s51"><Data ss:Type="Number">1443</Data></Cell><Cell ss:StyleID="s55"><Data ss:Type="String">DC</Data></Cell><Cell ss:StyleID="s50"><Data ss:Type="Number">27</Data></Cell><Cell ss:StyleID="s50"><Data ss:Type="Number">33238</Data></Cell><Cell ss:StyleID="s50"><Data ss:Type="Number">67</Data></Cell><Cell ss:StyleID="s51"><Data ss:Type="Number">3387</Data></Cell><Cell ss:StyleID="s55"><Data ss:Type="String">DC</Data></Cell><Cell ss:StyleID="s50"><Data ss:Type="Number">27</Data></Cell><Cell ss:StyleID="s50"><Data ss:Type="Number">15271</Data></Cell><Cell ss:StyleID="s50"><Data ss:Type="Number">264</Data></Cell><Cell ss:StyleID="s50"><Data ss:Type="Number">7598</Data></Cell><Cell ss:StyleID="s50"><Data ss:Type="String">DC</Data></Cell><Cell ss:StyleID="s56"><Data ss:Type="Number">27</Data></Cell><Cell ss:StyleID="s56"><Data ss:Type="Number">4590</Data></Cell><Cell ss:StyleID="s56"><Data ss:Type="Number">50</Data></Cell><Cell ss:StyleID="s56"><Data ss:Type="Number">602</Data></Cell><Cell ss:StyleID="s57"><Data ss:Type="String">DC</Data></Cell><Cell ss:StyleID="s56"><Data ss:Type="Number">27</Data></Cell><Cell ss:StyleID="s52"><Data ss:Type="Number">605</Data></Cell><Cell ss:StyleID="s57"><Data ss:Type="Number">2</Data></Cell><Cell ss:StyleID="s57"><Data ss:Type="Number">398</Data></Cell><Cell ss:StyleID="s58"><Data ss:Type="String">DC</Data></Cell></Row><Row><Cell ss:StyleID="s50"><Data ss:Type="Number">28</Data></Cell><Cell ss:StyleID="s51"><Data ss:Type="Number">1606</Data></Cell><Cell ss:StyleID="s50"><Data ss:Type="Number">4</Data></Cell><Cell ss:StyleID="s51"><Data ss:Type="Number">289</Data></Cell><Cell ss:StyleID="s55"><Data ss:Type="String">DC</Data></Cell><Cell ss:StyleID="s50"><Data ss:Type="Number">28</Data></Cell><Cell ss:StyleID="s50"><Data ss:Type="Number">2555</Data></Cell><Cell ss:StyleID="s50"><Data ss:Type="Number">67</Data></Cell><Cell ss:StyleID="s51" ss:Formula="=4039-RC[-2]-RC[-1]"><Data ss:Type="Number">1417</Data></Cell><Cell ss:StyleID="s55"><Data ss:Type="String">DC</Data></Cell><Cell ss:StyleID="s50"><Data ss:Type="Number">28</Data></Cell><Cell ss:StyleID="s50"><Data ss:Type="Number">67746</Data></Cell><Cell ss:StyleID="s50"><Data ss:Type="Number">44</Data></Cell><Cell ss:StyleID="s51"><Data ss:Type="Number">8089</Data></Cell><Cell ss:StyleID="s55"><Data ss:Type="String">DC</Data></Cell><Cell ss:StyleID="s50"><Data ss:Type="Number">28</Data></Cell><Cell ss:StyleID="s50"><Data ss:Type="Number">5065</Data></Cell><Cell ss:StyleID="s50"><Data ss:Type="Number">8</Data></Cell><Cell ss:StyleID="s51"><Data ss:Type="Number">2042</Data></Cell><Cell ss:StyleID="s55"><Data ss:Type="String">DC</Data></Cell><Cell ss:StyleID="s50"><Data ss:Type="Number">28</Data></Cell><Cell ss:StyleID="s50"><Data ss:Type="Number">10525</Data></Cell><Cell ss:StyleID="s50"><Data ss:Type="Number">29</Data></Cell><Cell ss:StyleID="s51"><Data ss:Type="Number">1454</Data></Cell><Cell ss:StyleID="s55"><Data ss:Type="String">DC</Data></Cell><Cell ss:StyleID="s50"><Data ss:Type="Number">28</Data></Cell><Cell ss:StyleID="s50"><Data ss:Type="Number">33227</Data></Cell><Cell ss:StyleID="s50"><Data ss:Type="Number">65</Data></Cell><Cell ss:StyleID="s51"><Data ss:Type="Number">3400</Data></Cell><Cell ss:StyleID="s55"><Data ss:Type="String">DC</Data></Cell><Cell ss:StyleID="s50"><Data ss:Type="Number">28</Data></Cell><Cell ss:StyleID="s50"><Data ss:Type="Number">15225</Data></Cell><Cell ss:StyleID="s50"><Data ss:Type="Number">226</Data></Cell><Cell ss:StyleID="s50"><Data ss:Type="Number">7682</Data></Cell><Cell ss:StyleID="s50"><Data ss:Type="String">DC</Data></Cell><Cell ss:StyleID="s56"><Data ss:Type="Number">28</Data></Cell><Cell ss:StyleID="s56"><Data ss:Type="Number">4577</Data></Cell><Cell ss:StyleID="s56"><Data ss:Type="Number">45</Data></Cell><Cell ss:StyleID="s56"><Data ss:Type="Number">620</Data></Cell><Cell ss:StyleID="s57"><Data ss:Type="String">DC</Data></Cell><Cell ss:StyleID="s56"><Data ss:Type="Number">28</Data></Cell><Cell ss:StyleID="s52"><Data ss:Type="Number">605</Data></Cell><Cell ss:StyleID="s57"><Data ss:Type="Number">2</Data></Cell><Cell ss:StyleID="s57"><Data ss:Type="Number">398</Data></Cell><Cell ss:StyleID="s58"><Data ss:Type="String">DC</Data></Cell></Row><Row><Cell ss:StyleID="s50"><Data ss:Type="Number">29</Data></Cell><Cell ss:StyleID="s51"><Data ss:Type="Number">1605</Data></Cell><Cell ss:StyleID="s50"><Data ss:Type="Number">3</Data></Cell><Cell ss:StyleID="s51"><Data ss:Type="Number">291</Data></Cell><Cell ss:StyleID="s55"><Data ss:Type="String">DC</Data></Cell><Cell ss:StyleID="s50"><Data ss:Type="Number">29</Data></Cell><Cell ss:StyleID="s50"><Data ss:Type="Number">2541</Data></Cell><Cell ss:StyleID="s50"><Data ss:Type="Number">61</Data></Cell><Cell ss:StyleID="s51" ss:Formula="=4039-RC[-2]-RC[-1]"><Data ss:Type="Number">1437</Data></Cell><Cell ss:StyleID="s55"><Data ss:Type="String">DC</Data></Cell><Cell ss:StyleID="s50"><Data ss:Type="Number">29</Data></Cell><Cell ss:StyleID="s50"><Data ss:Type="Number">67740</Data></Cell><Cell ss:StyleID="s50"><Data ss:Type="Number">37</Data></Cell><Cell ss:StyleID="s51"><Data ss:Type="Number">8102</Data></Cell><Cell ss:StyleID="s55"><Data ss:Type="String">DC</Data></Cell><Cell ss:StyleID="s50"><Data ss:Type="Number">29</Data></Cell><Cell ss:StyleID="s50"><Data ss:Type="Number">5065</Data></Cell><Cell ss:StyleID="s50"><Data ss:Type="Number">8</Data></Cell><Cell ss:StyleID="s51"><Data ss:Type="Number">2042</Data></Cell><Cell ss:StyleID="s55"><Data ss:Type="String">DC</Data></Cell><Cell ss:StyleID="s50"><Data ss:Type="Number">29</Data></Cell><Cell ss:StyleID="s50"><Data ss:Type="Number">10522</Data></Cell><Cell ss:StyleID="s50"><Data ss:Type="Number">23</Data></Cell><Cell ss:StyleID="s51"><Data ss:Type="Number">1463</Data></Cell><Cell ss:StyleID="s55"><Data ss:Type="String">DC</Data></Cell><Cell ss:StyleID="s50"><Data ss:Type="Number">29</Data></Cell><Cell ss:StyleID="s50"><Data ss:Type="Number">33220</Data></Cell><Cell ss:StyleID="s50"><Data ss:Type="Number">52</Data></Cell><Cell ss:StyleID="s51"><Data ss:Type="Number">3420</Data></Cell><Cell ss:StyleID="s55"><Data ss:Type="String">DC</Data></Cell><Cell ss:StyleID="s50"><Data ss:Type="Number">29</Data></Cell><Cell ss:StyleID="s50"><Data ss:Type="Number">15189</Data></Cell><Cell ss:StyleID="s50"><Data ss:Type="Number">185</Data></Cell><Cell ss:StyleID="s50"><Data ss:Type="Number">7759</Data></Cell><Cell ss:StyleID="s50"><Data ss:Type="String">DC</Data></Cell><Cell ss:StyleID="s56"><Data ss:Type="Number">29</Data></Cell><Cell ss:StyleID="s56"><Data ss:Type="Number">4564</Data></Cell><Cell ss:StyleID="s56"><Data ss:Type="Number">42</Data></Cell><Cell ss:StyleID="s56"><Data ss:Type="Number">636</Data></Cell><Cell ss:StyleID="s57"><Data ss:Type="String">DC</Data></Cell><Cell ss:StyleID="s56"><Data ss:Type="Number">29</Data></Cell><Cell ss:StyleID="s52"><Data ss:Type="Number">605</Data></Cell><Cell ss:StyleID="s57"><Data ss:Type="Number">2</Data></Cell><Cell ss:StyleID="s57"><Data ss:Type="Number">398</Data></Cell><Cell ss:StyleID="s58"><Data ss:Type="String">DC</Data></Cell></Row><Row><Cell ss:StyleID="s50"><Data ss:Type="Number">30</Data></Cell><Cell ss:StyleID="s51"><Data ss:Type="Number">1605</Data></Cell><Cell ss:StyleID="s50"><Data ss:Type="Number">3</Data></Cell><Cell ss:StyleID="s51"><Data ss:Type="Number">291</Data></Cell><Cell ss:StyleID="s55"><Data ss:Type="String">DC</Data></Cell><Cell ss:StyleID="s50"><Data ss:Type="Number">30</Data></Cell><Cell ss:StyleID="s50"><Data ss:Type="Number">2534</Data></Cell><Cell ss:StyleID="s50"><Data ss:Type="Number">47</Data></Cell><Cell ss:StyleID="s51" ss:Formula="=4039-RC[-2]-RC[-1]"><Data ss:Type="Number">1458</Data></Cell><Cell ss:StyleID="s55"><Data ss:Type="String">DC</Data></Cell><Cell ss:StyleID="s50"><Data ss:Type="Number">30</Data></Cell><Cell ss:StyleID="s50"><Data ss:Type="Number">67739</Data></Cell><Cell ss:StyleID="s50"><Data ss:Type="Number">24</Data></Cell><Cell ss:StyleID="s51"><Data ss:Type="Number">8116</Data></Cell><Cell ss:StyleID="s55"><Data ss:Type="String">DC</Data></Cell><Cell ss:StyleID="s50"><Data ss:Type="Number">30</Data></Cell><Cell ss:StyleID="s50"><Data ss:Type="Number">5064</Data></Cell><Cell ss:StyleID="s50"><Data ss:Type="Number">5</Data></Cell><Cell ss:StyleID="s51"><Data ss:Type="Number">2046</Data></Cell><Cell ss:StyleID="s55"><Data ss:Type="String">DC</Data></Cell><Cell ss:StyleID="s50"><Data ss:Type="Number">30</Data></Cell><Cell ss:StyleID="s50"><Data ss:Type="Number">10520</Data></Cell><Cell ss:StyleID="s50"><Data ss:Type="Number">15</Data></Cell><Cell ss:StyleID="s51"><Data ss:Type="Number">1473</Data></Cell><Cell ss:StyleID="s55"><Data ss:Type="String">DC</Data></Cell><Cell ss:StyleID="s50"><Data ss:Type="Number">30</Data></Cell><Cell ss:StyleID="s50"><Data ss:Type="Number">33218</Data></Cell><Cell ss:StyleID="s50"><Data ss:Type="Number">39</Data></Cell><Cell ss:StyleID="s51"><Data ss:Type="Number">3435</Data></Cell><Cell ss:StyleID="s55"><Data ss:Type="String">DC</Data></Cell><Cell ss:StyleID="s50"><Data ss:Type="Number">30</Data></Cell><Cell ss:StyleID="s50"><Data ss:Type="Number">15155</Data></Cell><Cell ss:StyleID="s50"><Data ss:Type="Number">161</Data></Cell><Cell ss:StyleID="s50"><Data ss:Type="Number">7817</Data></Cell><Cell ss:StyleID="s50"><Data ss:Type="String">DC</Data></Cell><Cell ss:StyleID="s56"><Data ss:Type="Number">30</Data></Cell><Cell ss:StyleID="s56"><Data ss:Type="Number">4555</Data></Cell><Cell ss:StyleID="s56"><Data ss:Type="Number">36</Data></Cell><Cell ss:StyleID="s56"><Data ss:Type="Number">651</Data></Cell><Cell ss:StyleID="s57"><Data ss:Type="String">DC</Data></Cell><Cell ss:StyleID="s56"><Data ss:Type="Number">30</Data></Cell><Cell ss:StyleID="s52"><Data ss:Type="Number">605</Data></Cell><Cell ss:StyleID="s57"><Data ss:Type="Number">2</Data></Cell><Cell ss:StyleID="s57"><Data ss:Type="Number">398</Data></Cell><Cell ss:StyleID="s58"><Data ss:Type="String">DC</Data></Cell></Row><Row><Cell ss:StyleID="s50"><Data ss:Type="Number">31</Data></Cell><Cell ss:StyleID="s51"><Data ss:Type="Number">1603</Data></Cell><Cell ss:StyleID="s50"><Data ss:Type="Number">5</Data></Cell><Cell ss:StyleID="s51"><Data ss:Type="Number">291</Data></Cell><Cell ss:StyleID="s55"><Data ss:Type="String">DC</Data></Cell><Cell ss:StyleID="s50"><Data ss:Type="Number">31</Data></Cell><Cell ss:StyleID="s50"><Data ss:Type="Number">2528</Data></Cell><Cell ss:StyleID="s50"><Data ss:Type="Number">44</Data></Cell><Cell ss:StyleID="s51" ss:Formula="=4039-RC[-2]-RC[-1]"><Data ss:Type="Number">1467</Data></Cell><Cell ss:StyleID="s55"><Data ss:Type="String">DC</Data></Cell><Cell ss:StyleID="s50"><Data ss:Type="Number">31</Data></Cell><Cell ss:StyleID="s50"><Data ss:Type="Number">67737</Data></Cell><Cell ss:StyleID="s50"><Data ss:Type="Number">17</Data></Cell><Cell ss:StyleID="s51"><Data ss:Type="Number">8125</Data></Cell><Cell ss:StyleID="s55"><Data ss:Type="String">DC</Data></Cell><Cell ss:StyleID="s50"><Data ss:Type="Number">31</Data></Cell><Cell ss:StyleID="s50"><Data ss:Type="Number">5064</Data></Cell><Cell ss:StyleID="s50"><Data ss:Type="Number">1</Data></Cell><Cell ss:StyleID="s51"><Data ss:Type="Number">2050</Data></Cell><Cell ss:StyleID="s55"><Data ss:Type="String">DC</Data></Cell><Cell ss:StyleID="s50"><Data ss:Type="Number">31</Data></Cell><Cell ss:StyleID="s50"><Data ss:Type="Number">10519</Data></Cell><Cell ss:StyleID="s50"><Data ss:Type="Number">11</Data></Cell><Cell ss:StyleID="s51"><Data ss:Type="Number">1478</Data></Cell><Cell ss:StyleID="s55"><Data ss:Type="String">DC</Data></Cell><Cell ss:StyleID="s50"><Data ss:Type="Number">31</Data></Cell><Cell ss:StyleID="s50"><Data ss:Type="Number">33214</Data></Cell><Cell ss:StyleID="s50"><Data ss:Type="Number">32</Data></Cell><Cell ss:StyleID="s51"><Data ss:Type="Number">3446</Data></Cell><Cell ss:StyleID="s55"><Data ss:Type="String">DC</Data></Cell><Cell ss:StyleID="s50"><Data ss:Type="Number">31</Data></Cell><Cell ss:StyleID="s50"><Data ss:Type="Number">15135</Data></Cell><Cell ss:StyleID="s50"><Data ss:Type="Number">131</Data></Cell><Cell ss:StyleID="s50"><Data ss:Type="Number">7867</Data></Cell><Cell ss:StyleID="s50"><Data ss:Type="String">DC</Data></Cell><Cell ss:StyleID="s56"><Data ss:Type="Number">31</Data></Cell><Cell ss:StyleID="s56"><Data ss:Type="Number">4547</Data></Cell><Cell ss:StyleID="s56"><Data ss:Type="Number">32</Data></Cell><Cell ss:StyleID="s56"><Data ss:Type="Number">663</Data></Cell><Cell ss:StyleID="s57"><Data ss:Type="String">DC</Data></Cell><Cell ss:StyleID="s56"><Data ss:Type="Number">31</Data></Cell><Cell ss:StyleID="s52"><Data ss:Type="Number">605</Data></Cell><Cell ss:StyleID="s57"><Data ss:Type="Number">1</Data></Cell><Cell ss:StyleID="s57"><Data ss:Type="Number">399</Data></Cell><Cell ss:StyleID="s58"><Data ss:Type="String">DC</Data></Cell></Row><Row><Cell ss:StyleID="s50"><Data ss:Type="Number">32</Data></Cell><Cell ss:StyleID="s51"><Data ss:Type="Number">1603</Data></Cell><Cell ss:StyleID="s50"><Data ss:Type="Number">3</Data></Cell><Cell ss:StyleID="s51"><Data ss:Type="Number">293</Data></Cell><Cell ss:StyleID="s55"><Data ss:Type="String">DC</Data></Cell><Cell ss:StyleID="s50"><Data ss:Type="Number">32</Data></Cell><Cell ss:StyleID="s50"><Data ss:Type="Number">2521</Data></Cell><Cell ss:StyleID="s50"><Data ss:Type="Number">34</Data></Cell><Cell ss:StyleID="s51" ss:Formula="=4039-RC[-2]-RC[-1]"><Data ss:Type="Number">1484</Data></Cell><Cell ss:StyleID="s55"><Data ss:Type="String">DC</Data></Cell><Cell ss:StyleID="s50"><Data ss:Type="Number">32</Data></Cell><Cell ss:StyleID="s50"><Data ss:Type="Number">67736</Data></Cell><Cell ss:StyleID="s50"><Data ss:Type="Number">14</Data></Cell><Cell ss:StyleID="s51"><Data ss:Type="Number">8129</Data></Cell><Cell ss:StyleID="s55"><Data ss:Type="String">DC</Data></Cell><Cell ss:StyleID="s50"><Data ss:Type="Number">32</Data></Cell><Cell ss:StyleID="s50"><Data ss:Type="Number">5064</Data></Cell><Cell ss:StyleID="s50"><Data ss:Type="Number">1</Data></Cell><Cell ss:StyleID="s51"><Data ss:Type="Number">2050</Data></Cell><Cell ss:StyleID="s55"><Data ss:Type="String">DC</Data></Cell><Cell ss:StyleID="s50"><Data ss:Type="Number">32</Data></Cell><Cell ss:StyleID="s50"><Data ss:Type="Number">10518</Data></Cell><Cell ss:StyleID="s50"><Data ss:Type="Number">8</Data></Cell><Cell ss:StyleID="s51"><Data ss:Type="Number">1482</Data></Cell><Cell ss:StyleID="s55"><Data ss:Type="String">DC</Data></Cell><Cell ss:StyleID="s50"><Data ss:Type="Number">32</Data></Cell><Cell ss:StyleID="s50"><Data ss:Type="Number">33211</Data></Cell><Cell ss:StyleID="s50"><Data ss:Type="Number">23</Data></Cell><Cell ss:StyleID="s51"><Data ss:Type="Number">3458</Data></Cell><Cell ss:StyleID="s55"><Data ss:Type="String">DC</Data></Cell><Cell ss:StyleID="s50"><Data ss:Type="Number">32</Data></Cell><Cell ss:StyleID="s50"><Data ss:Type="Number">15119</Data></Cell><Cell ss:StyleID="s50"><Data ss:Type="Number">102</Data></Cell><Cell ss:StyleID="s50"><Data ss:Type="Number">7912</Data></Cell><Cell ss:StyleID="s50"><Data ss:Type="String">DC</Data></Cell><Cell ss:StyleID="s56"><Data ss:Type="Number">32</Data></Cell><Cell ss:StyleID="s56"><Data ss:Type="Number">4539</Data></Cell><Cell ss:StyleID="s56"><Data ss:Type="Number">33</Data></Cell><Cell ss:StyleID="s56"><Data ss:Type="Number">670</Data></Cell><Cell ss:StyleID="s57"><Data ss:Type="String">DC</Data></Cell><Cell ss:StyleID="s56"><Data ss:Type="Number">32</Data></Cell><Cell ss:StyleID="s52"><Data ss:Type="Number">605</Data></Cell><Cell ss:StyleID="s57"><Data ss:Type="Number">1</Data></Cell><Cell ss:StyleID="s57"><Data ss:Type="Number">399</Data></Cell><Cell ss:StyleID="s58"><Data ss:Type="String">DC</Data></Cell></Row><Row><Cell ss:StyleID="s50"><Data ss:Type="Number">33</Data></Cell><Cell ss:StyleID="s51"><Data ss:Type="Number">1602</Data></Cell><Cell ss:StyleID="s50"><Data ss:Type="Number">2</Data></Cell><Cell ss:StyleID="s51"><Data ss:Type="Number">295</Data></Cell><Cell ss:StyleID="s55"><Data ss:Type="String">DC</Data></Cell><Cell ss:StyleID="s50"><Data ss:Type="Number">33</Data></Cell><Cell ss:StyleID="s50"><Data ss:Type="Number">2518</Data></Cell><Cell ss:StyleID="s50"><Data ss:Type="Number">22</Data></Cell><Cell ss:StyleID="s51" ss:Formula="=4039-RC[-2]-RC[-1]"><Data ss:Type="Number">1499</Data></Cell><Cell ss:StyleID="s55"><Data ss:Type="String">DC</Data></Cell><Cell ss:StyleID="s50"><Data ss:Type="Number">33</Data></Cell><Cell ss:StyleID="s50"><Data ss:Type="Number">67736</Data></Cell><Cell ss:StyleID="s50"><Data ss:Type="Number">10</Data></Cell><Cell ss:StyleID="s51"><Data ss:Type="Number">8133</Data></Cell><Cell ss:StyleID="s55"><Data ss:Type="String">DC</Data></Cell><Cell ss:StyleID="s50"><Data ss:Type="Number">33</Data></Cell><Cell ss:StyleID="s50"><Data ss:Type="Number">5064</Data></Cell><Cell ss:StyleID="s50"><Data ss:Type="Number">1</Data></Cell><Cell ss:StyleID="s51"><Data ss:Type="Number">2050</Data></Cell><Cell ss:StyleID="s55"><Data ss:Type="String">DC</Data></Cell><Cell ss:StyleID="s50"><Data ss:Type="Number">33</Data></Cell><Cell ss:StyleID="s50"><Data ss:Type="Number">10517</Data></Cell><Cell ss:StyleID="s50"><Data ss:Type="Number">8</Data></Cell><Cell ss:StyleID="s51"><Data ss:Type="Number">1483</Data></Cell><Cell ss:StyleID="s55"><Data ss:Type="String">DC</Data></Cell><Cell ss:StyleID="s50"><Data ss:Type="Number">33</Data></Cell><Cell ss:StyleID="s50"><Data ss:Type="Number">33208</Data></Cell><Cell ss:StyleID="s50"><Data ss:Type="Number">20</Data></Cell><Cell ss:StyleID="s51"><Data ss:Type="Number">3464</Data></Cell><Cell ss:StyleID="s55"><Data ss:Type="String">DC</Data></Cell><Cell ss:StyleID="s50"><Data ss:Type="Number">33</Data></Cell><Cell ss:StyleID="s50"><Data ss:Type="Number">15100</Data></Cell><Cell ss:StyleID="s50"><Data ss:Type="Number">92</Data></Cell><Cell ss:StyleID="s50"><Data ss:Type="Number">7941</Data></Cell><Cell ss:StyleID="s50"><Data ss:Type="String">DC</Data></Cell><Cell ss:StyleID="s56"><Data ss:Type="Number">33</Data></Cell><Cell ss:StyleID="s56"><Data ss:Type="Number">4534</Data></Cell><Cell ss:StyleID="s56"><Data ss:Type="Number">28</Data></Cell><Cell ss:StyleID="s56"><Data ss:Type="Number">680</Data></Cell><Cell ss:StyleID="s57"><Data ss:Type="String">DC</Data></Cell><Cell ss:StyleID="s56"><Data ss:Type="Number">33</Data></Cell><Cell ss:StyleID="s52"><Data ss:Type="Number">605</Data></Cell><Cell ss:StyleID="s57"><Data ss:Type="Number">1</Data></Cell><Cell ss:StyleID="s57"><Data ss:Type="Number">399</Data></Cell><Cell ss:StyleID="s58"><Data ss:Type="String">DC</Data></Cell></Row><Row><Cell ss:StyleID="s50"><Data ss:Type="Number">34</Data></Cell><Cell ss:StyleID="s51"><Data ss:Type="Number">1602</Data></Cell><Cell ss:StyleID="s50"><Data ss:Type="Number">2</Data></Cell><Cell ss:StyleID="s51"><Data ss:Type="Number">295</Data></Cell><Cell ss:StyleID="s55"><Data ss:Type="String">DC</Data></Cell><Cell ss:StyleID="s50"><Data ss:Type="Number">34</Data></Cell><Cell ss:StyleID="s50"><Data ss:Type="Number">2513</Data></Cell><Cell ss:StyleID="s50"><Data ss:Type="Number">23</Data></Cell><Cell ss:StyleID="s51" ss:Formula="=4039-RC[-2]-RC[-1]"><Data ss:Type="Number">1503</Data></Cell><Cell ss:StyleID="s55"><Data ss:Type="String">DC</Data></Cell><Cell ss:StyleID="s50"><Data ss:Type="Number">34</Data></Cell><Cell ss:StyleID="s50"><Data ss:Type="Number">67733</Data></Cell><Cell ss:StyleID="s50"><Data ss:Type="Number">10</Data></Cell><Cell ss:StyleID="s51"><Data ss:Type="Number">8136</Data></Cell><Cell ss:StyleID="s55"><Data ss:Type="String">DC</Data></Cell><Cell ss:StyleID="s50"><Data ss:Type="Number">34</Data></Cell><Cell ss:StyleID="s50"><Data ss:Type="Number">5064</Data></Cell><Cell ss:StyleID="s50"><Data ss:Type="Number">1</Data></Cell><Cell ss:StyleID="s51"><Data ss:Type="Number">2050</Data></Cell><Cell ss:StyleID="s55"><Data ss:Type="String">DC</Data></Cell><Cell ss:StyleID="s50"><Data ss:Type="Number">34</Data></Cell><Cell ss:StyleID="s50"><Data ss:Type="Number">10517</Data></Cell><Cell ss:StyleID="s50"><Data ss:Type="Number">6</Data></Cell><Cell ss:StyleID="s51"><Data ss:Type="Number">1485</Data></Cell><Cell ss:StyleID="s55"><Data ss:Type="String">DC</Data></Cell><Cell ss:StyleID="s50"><Data ss:Type="Number">34</Data></Cell><Cell ss:StyleID="s50"><Data ss:Type="Number">33206</Data></Cell><Cell ss:StyleID="s50"><Data ss:Type="Number">15</Data></Cell><Cell ss:StyleID="s51"><Data ss:Type="Number">3471</Data></Cell><Cell ss:StyleID="s55"><Data ss:Type="String">DC</Data></Cell><Cell ss:StyleID="s50"><Data ss:Type="Number">34</Data></Cell><Cell ss:StyleID="s50"><Data ss:Type="Number">15079</Data></Cell><Cell ss:StyleID="s50"><Data ss:Type="Number">93</Data></Cell><Cell ss:StyleID="s50"><Data ss:Type="Number">7961</Data></Cell><Cell ss:StyleID="s50"><Data ss:Type="String">DC</Data></Cell><Cell ss:StyleID="s56"><Data ss:Type="Number">34</Data></Cell><Cell ss:StyleID="s56"><Data ss:Type="Number">4531</Data></Cell><Cell ss:StyleID="s56"><Data ss:Type="Number">22</Data></Cell><Cell ss:StyleID="s56"><Data ss:Type="Number">689</Data></Cell><Cell ss:StyleID="s57"><Data ss:Type="String">DC</Data></Cell><Cell ss:StyleID="s56"><Data ss:Type="Number">34</Data></Cell><Cell ss:StyleID="s52"><Data ss:Type="Number">605</Data></Cell><Cell ss:StyleID="s57"><Data ss:Type="Number">0</Data></Cell><Cell ss:StyleID="s57"><Data ss:Type="Number">400</Data></Cell><Cell ss:StyleID="s58"><Data ss:Type="String">DC</Data></Cell></Row><Row ss:Height="12.75"><Cell ss:StyleID="s50"><Data ss:Type="Number">35</Data></Cell><Cell ss:StyleID="s51"><Data ss:Type="Number">1602</Data></Cell><Cell ss:StyleID="s50"><Data ss:Type="Number">1</Data></Cell><Cell ss:StyleID="s51"><Data ss:Type="Number">296</Data></Cell><Cell ss:StyleID="s55"><Data ss:Type="String">DC</Data></Cell><Cell ss:StyleID="s50"><Data ss:Type="Number">35</Data></Cell><Cell ss:StyleID="s50"><Data ss:Type="Number">2510</Data></Cell><Cell ss:StyleID="s50"><Data ss:Type="Number">18</Data></Cell><Cell ss:StyleID="s51" ss:Formula="=4039-RC[-2]-RC[-1]"><Data ss:Type="Number">1511</Data></Cell><Cell ss:StyleID="s55"><Data ss:Type="String">DC</Data></Cell><Cell ss:StyleID="s50"><Data ss:Type="Number">35</Data></Cell><Cell ss:StyleID="s50"><Data ss:Type="Number">67731</Data></Cell><Cell ss:StyleID="s50"><Data ss:Type="Number">10</Data></Cell><Cell ss:StyleID="s51"><Data ss:Type="Number">8138</Data></Cell><Cell ss:StyleID="s55"><Data ss:Type="String">DC</Data></Cell><Cell ss:StyleID="s50"><Data ss:Type="Number">35</Data></Cell><Cell ss:StyleID="s50"><Data ss:Type="Number">5064</Data></Cell><Cell ss:StyleID="s50"><Data ss:Type="Number">0</Data></Cell><Cell ss:StyleID="s51"><Data ss:Type="Number">2051</Data></Cell><Cell ss:StyleID="s55"><Data ss:Type="String">DC</Data></Cell><Cell ss:StyleID="s50"><Data ss:Type="Number">35</Data></Cell><Cell ss:StyleID="s50"><Data ss:Type="Number">10516</Data></Cell><Cell ss:StyleID="s50"><Data ss:Type="Number">7</Data></Cell><Cell ss:StyleID="s51"><Data ss:Type="Number">1485</Data></Cell><Cell ss:StyleID="s55"><Data ss:Type="String">DC</Data></Cell><Cell ss:StyleID="s50"><Data ss:Type="Number">35</Data></Cell><Cell ss:StyleID="s50"><Data ss:Type="Number">33205</Data></Cell><Cell ss:StyleID="s50"><Data ss:Type="Number">12</Data></Cell><Cell ss:StyleID="s51"><Data ss:Type="Number">3475</Data></Cell><Cell ss:StyleID="s55"><Data ss:Type="String">DC</Data></Cell><Cell ss:StyleID="s50"><Data ss:Type="Number">35</Data></Cell><Cell ss:StyleID="s50"><Data ss:Type="Number">15063</Data></Cell><Cell ss:StyleID="s50"><Data ss:Type="Number">82</Data></Cell><Cell ss:StyleID="s50"><Data ss:Type="Number">7988</Data></Cell><Cell ss:StyleID="s50"><Data ss:Type="String">DC</Data></Cell><Cell ss:StyleID="s56"><Data ss:Type="Number">35</Data></Cell><Cell ss:StyleID="s56"><Data ss:Type="Number">4527</Data></Cell><Cell ss:StyleID="s56"><Data ss:Type="Number">14</Data></Cell><Cell ss:StyleID="s56"><Data ss:Type="Number">701</Data></Cell><Cell ss:StyleID="s57"><Data ss:Type="String">DC</Data></Cell><Cell ss:StyleID="s56"><Data ss:Type="Number">0</Data></Cell><Cell ss:StyleID="s53"><Data ss:Type="Number">995</Data></Cell><Cell ss:StyleID="s57"><Data ss:Type="Number">10</Data></Cell><Cell ss:StyleID="s57"><Data ss:Type="Number">0</Data></Cell><Cell ss:StyleID="s58"><Data ss:Type="String">BC</Data></Cell></Row><Row><Cell ss:StyleID="s50"><Data ss:Type="Number">36</Data></Cell><Cell ss:StyleID="s51"><Data ss:Type="Number">1601</Data></Cell><Cell ss:StyleID="s50"><Data ss:Type="Number">2</Data></Cell><Cell ss:StyleID="s51"><Data ss:Type="Number">296</Data></Cell><Cell ss:StyleID="s55"><Data ss:Type="String">DC</Data></Cell><Cell ss:StyleID="s50"><Data ss:Type="Number">36</Data></Cell><Cell ss:StyleID="s50"><Data ss:Type="Number">2509</Data></Cell><Cell ss:StyleID="s50"><Data ss:Type="Number">13</Data></Cell><Cell ss:StyleID="s51" ss:Formula="=4039-RC[-2]-RC[-1]"><Data ss:Type="Number">1517</Data></Cell><Cell ss:StyleID="s55"><Data ss:Type="String">DC</Data></Cell><Cell ss:StyleID="s50"><Data ss:Type="Number">36</Data></Cell><Cell ss:StyleID="s50"><Data ss:Type="Number">67731</Data></Cell><Cell ss:StyleID="s50"><Data ss:Type="Number">10</Data></Cell><Cell ss:StyleID="s51"><Data ss:Type="Number">8138</Data></Cell><Cell ss:StyleID="s55"><Data ss:Type="String">DC</Data></Cell><Cell ss:StyleID="s50"><Data ss:Type="Number">0</Data></Cell><Cell ss:StyleID="s50"><Data ss:Type="Number">7105</Data></Cell><Cell ss:StyleID="s50"><Data ss:Type="Number">10</Data></Cell><Cell ss:StyleID="s51"><Data ss:Type="Number">0</Data></Cell><Cell ss:StyleID="s55"><Data ss:Type="String">BC</Data></Cell><Cell ss:StyleID="s50"><Data ss:Type="Number">36</Data></Cell><Cell ss:StyleID="s50"><Data ss:Type="Number">10516</Data></Cell><Cell ss:StyleID="s50"><Data ss:Type="Number">4</Data></Cell><Cell ss:StyleID="s51"><Data ss:Type="Number">1488</Data></Cell><Cell ss:StyleID="s55"><Data ss:Type="String">DC</Data></Cell><Cell ss:StyleID="s50"><Data ss:Type="Number">36</Data></Cell><Cell ss:StyleID="s50"><Data ss:Type="Number">33203</Data></Cell><Cell ss:StyleID="s50"><Data ss:Type="Number">10</Data></Cell><Cell ss:StyleID="s51"><Data ss:Type="Number">3479</Data></Cell><Cell ss:StyleID="s55"><Data ss:Type="String">DC</Data></Cell><Cell ss:StyleID="s50"><Data ss:Type="Number">36</Data></Cell><Cell ss:StyleID="s50"><Data ss:Type="Number">15046</Data></Cell><Cell ss:StyleID="s50"><Data ss:Type="Number">74</Data></Cell><Cell ss:StyleID="s50"><Data ss:Type="Number">8013</Data></Cell><Cell ss:StyleID="s50"><Data ss:Type="String">DC</Data></Cell><Cell ss:StyleID="s56"><Data ss:Type="Number">36</Data></Cell><Cell ss:StyleID="s56"><Data ss:Type="Number">4524</Data></Cell><Cell ss:StyleID="s56"><Data ss:Type="Number">16</Data></Cell><Cell ss:StyleID="s56"><Data ss:Type="Number">702</Data></Cell><Cell ss:StyleID="s57"><Data ss:Type="String">DC</Data></Cell><Cell ss:StyleID="s56"><Data ss:Type="Number">1</Data></Cell><Cell ss:StyleID="s52"><Data ss:Type="Number">980</Data></Cell><Cell ss:StyleID="s57"><Data ss:Type="Number">22</Data></Cell><Cell ss:StyleID="s57"><Data ss:Type="Number">3</Data></Cell><Cell ss:StyleID="s58"><Data ss:Type="String">BC</Data></Cell></Row><Row><Cell ss:StyleID="s50"><Data ss:Type="Number">37</Data></Cell><Cell ss:StyleID="s51"><Data ss:Type="Number">1601</Data></Cell><Cell ss:StyleID="s50"><Data ss:Type="Number">2</Data></Cell><Cell ss:StyleID="s51"><Data ss:Type="Number">296</Data></Cell><Cell ss:StyleID="s55"><Data ss:Type="String">DC</Data></Cell><Cell ss:StyleID="s50"><Data ss:Type="Number">37</Data></Cell><Cell ss:StyleID="s50"><Data ss:Type="Number">2508</Data></Cell><Cell ss:StyleID="s50"><Data ss:Type="Number">11</Data></Cell><Cell ss:StyleID="s51" ss:Formula="=4039-RC[-2]-RC[-1]"><Data ss:Type="Number">1520</Data></Cell><Cell ss:StyleID="s55"><Data ss:Type="String">DC</Data></Cell><Cell ss:StyleID="s50"><Data ss:Type="Number">37</Data></Cell><Cell ss:StyleID="s50"><Data ss:Type="Number">67731</Data></Cell><Cell ss:StyleID="s50"><Data ss:Type="Number">5</Data></Cell><Cell ss:StyleID="s51"><Data ss:Type="Number">8143</Data></Cell><Cell ss:StyleID="s55"><Data ss:Type="String">DC</Data></Cell><Cell ss:StyleID="s50"><Data ss:Type="Number">1</Data></Cell><Cell ss:StyleID="s50"><Data ss:Type="Number">7053</Data></Cell><Cell ss:StyleID="s50"><Data ss:Type="Number">59</Data></Cell><Cell ss:StyleID="s51"><Data ss:Type="Number">3</Data></Cell><Cell ss:StyleID="s55"><Data ss:Type="String">BC</Data></Cell><Cell ss:StyleID="s50"><Data ss:Type="Number">37</Data></Cell><Cell ss:StyleID="s50"><Data ss:Type="Number">10515</Data></Cell><Cell ss:StyleID="s50"><Data ss:Type="Number">4</Data></Cell><Cell ss:StyleID="s51"><Data ss:Type="Number">1489</Data></Cell><Cell ss:StyleID="s55"><Data ss:Type="String">DC</Data></Cell><Cell ss:StyleID="s50"><Data ss:Type="Number">37</Data></Cell><Cell ss:StyleID="s50"><Data ss:Type="Number">33203</Data></Cell><Cell ss:StyleID="s50"><Data ss:Type="Number">7</Data></Cell><Cell ss:StyleID="s51"><Data ss:Type="Number">3482</Data></Cell><Cell ss:StyleID="s55"><Data ss:Type="String">DC</Data></Cell><Cell ss:StyleID="s50"><Data ss:Type="Number">37</Data></Cell><Cell ss:StyleID="s50"><Data ss:Type="Number">15036</Data></Cell><Cell ss:StyleID="s50"><Data ss:Type="Number">65</Data></Cell><Cell ss:StyleID="s50"><Data ss:Type="Number">8032</Data></Cell><Cell ss:StyleID="s50"><Data ss:Type="String">DC</Data></Cell><Cell ss:StyleID="s56"><Data ss:Type="Number">37</Data></Cell><Cell ss:StyleID="s56"><Data ss:Type="Number">4522</Data></Cell><Cell ss:StyleID="s56"><Data ss:Type="Number">13</Data></Cell><Cell ss:StyleID="s56"><Data ss:Type="Number">707</Data></Cell><Cell ss:StyleID="s57"><Data ss:Type="String">DC</Data></Cell><Cell ss:StyleID="s56"><Data ss:Type="Number">2</Data></Cell><Cell ss:StyleID="s52"><Data ss:Type="Number">961</Data></Cell><Cell ss:StyleID="s57"><Data ss:Type="Number">33</Data></Cell><Cell ss:StyleID="s57"><Data ss:Type="Number">11</Data></Cell><Cell ss:StyleID="s58"><Data ss:Type="String">BC</Data></Cell></Row><Row><Cell ss:StyleID="s50"><Data ss:Type="Number">38</Data></Cell><Cell ss:StyleID="s51"><Data ss:Type="Number">1601</Data></Cell><Cell ss:StyleID="s50"><Data ss:Type="Number">1</Data></Cell><Cell ss:StyleID="s51"><Data ss:Type="Number">297</Data></Cell><Cell ss:StyleID="s55"><Data ss:Type="String">DC</Data></Cell><Cell ss:StyleID="s50"><Data ss:Type="Number">38</Data></Cell><Cell ss:StyleID="s50"><Data ss:Type="Number">2508</Data></Cell><Cell ss:StyleID="s50"><Data ss:Type="Number">6</Data></Cell><Cell ss:StyleID="s51" ss:Formula="=4039-RC[-2]-RC[-1]"><Data ss:Type="Number">1525</Data></Cell><Cell ss:StyleID="s55"><Data ss:Type="String">DC</Data></Cell><Cell ss:StyleID="s50"><Data ss:Type="Number">38</Data></Cell><Cell ss:StyleID="s50"><Data ss:Type="Number">67731</Data></Cell><Cell ss:StyleID="s50"><Data ss:Type="Number">2</Data></Cell><Cell ss:StyleID="s51"><Data ss:Type="Number">8146</Data></Cell><Cell ss:StyleID="s55"><Data ss:Type="String">DC</Data></Cell><Cell ss:StyleID="s50"><Data ss:Type="Number">2</Data></Cell><Cell ss:StyleID="s50"><Data ss:Type="Number">6967</Data></Cell><Cell ss:StyleID="s50"><Data ss:Type="Number">128</Data></Cell><Cell ss:StyleID="s51"><Data ss:Type="Number">20</Data></Cell><Cell ss:StyleID="s55"><Data ss:Type="String">BC</Data></Cell><Cell ss:StyleID="s50"><Data ss:Type="Number">38</Data></Cell><Cell ss:StyleID="s50"><Data ss:Type="Number">10515</Data></Cell><Cell ss:StyleID="s50"><Data ss:Type="Number">4</Data></Cell><Cell ss:StyleID="s51"><Data ss:Type="Number">1489</Data></Cell><Cell ss:StyleID="s55"><Data ss:Type="String">DC</Data></Cell><Cell ss:StyleID="s50"><Data ss:Type="Number">38</Data></Cell><Cell ss:StyleID="s50"><Data ss:Type="Number">33201</Data></Cell><Cell ss:StyleID="s50"><Data ss:Type="Number">6</Data></Cell><Cell ss:StyleID="s51"><Data ss:Type="Number">3485</Data></Cell><Cell ss:StyleID="s55"><Data ss:Type="String">DC</Data></Cell><Cell ss:StyleID="s50"><Data ss:Type="Number">38</Data></Cell><Cell ss:StyleID="s50"><Data ss:Type="Number">15022</Data></Cell><Cell ss:StyleID="s50"><Data ss:Type="Number">68</Data></Cell><Cell ss:StyleID="s50"><Data ss:Type="Number">8043</Data></Cell><Cell ss:StyleID="s50"><Data ss:Type="String">DC</Data></Cell><Cell ss:StyleID="s56"><Data ss:Type="Number">38</Data></Cell><Cell ss:StyleID="s56"><Data ss:Type="Number">4521</Data></Cell><Cell ss:StyleID="s56"><Data ss:Type="Number">9</Data></Cell><Cell ss:StyleID="s56"><Data ss:Type="Number">712</Data></Cell><Cell ss:StyleID="s57"><Data ss:Type="String">DC</Data></Cell><Cell ss:StyleID="s56"><Data ss:Type="Number">3</Data></Cell><Cell ss:StyleID="s52"><Data ss:Type="Number">941</Data></Cell><Cell ss:StyleID="s57"><Data ss:Type="Number">48</Data></Cell><Cell ss:StyleID="s57"><Data ss:Type="Number">16</Data></Cell><Cell ss:StyleID="s58"><Data ss:Type="String">BC</Data></Cell></Row><Row><Cell ss:StyleID="s50"><Data ss:Type="Number">39</Data></Cell><Cell ss:StyleID="s51"><Data ss:Type="Number">1601</Data></Cell><Cell ss:StyleID="s50"><Data ss:Type="Number">0</Data></Cell><Cell ss:StyleID="s51"><Data ss:Type="Number">298</Data></Cell><Cell ss:StyleID="s55"><Data ss:Type="String">DC</Data></Cell><Cell ss:StyleID="s50"><Data ss:Type="Number">39</Data></Cell><Cell ss:StyleID="s50"><Data ss:Type="Number">2508</Data></Cell><Cell ss:StyleID="s50"><Data ss:Type="Number">5</Data></Cell><Cell ss:StyleID="s51" ss:Formula="=4039-RC[-2]-RC[-1]"><Data ss:Type="Number">1526</Data></Cell><Cell ss:StyleID="s55"><Data ss:Type="String">DC</Data></Cell><Cell ss:StyleID="s50"><Data ss:Type="Number">39</Data></Cell><Cell ss:StyleID="s50"><Data ss:Type="Number">67731</Data></Cell><Cell ss:StyleID="s50"><Data ss:Type="Number">1</Data></Cell><Cell ss:StyleID="s51"><Data ss:Type="Number">8147</Data></Cell><Cell ss:StyleID="s55"><Data ss:Type="String">DC</Data></Cell><Cell ss:StyleID="s50"><Data ss:Type="Number">3</Data></Cell><Cell ss:StyleID="s50"><Data ss:Type="Number">6831</Data></Cell><Cell ss:StyleID="s50"><Data ss:Type="Number">229</Data></Cell><Cell ss:StyleID="s51"><Data ss:Type="Number">55</Data></Cell><Cell ss:StyleID="s55"><Data ss:Type="String">BC</Data></Cell><Cell ss:StyleID="s50"><Data ss:Type="Number">39</Data></Cell><Cell ss:StyleID="s50"><Data ss:Type="Number">10515</Data></Cell><Cell ss:StyleID="s50"><Data ss:Type="Number">2</Data></Cell><Cell ss:StyleID="s51"><Data ss:Type="Number">1491</Data></Cell><Cell ss:StyleID="s55"><Data ss:Type="String">DC</Data></Cell><Cell ss:StyleID="s50"><Data ss:Type="Number">39</Data></Cell><Cell ss:StyleID="s50"><Data ss:Type="Number">33200</Data></Cell><Cell ss:StyleID="s50"><Data ss:Type="Number">5</Data></Cell><Cell ss:StyleID="s51"><Data ss:Type="Number">3487</Data></Cell><Cell ss:StyleID="s55"><Data ss:Type="String">DC</Data></Cell><Cell ss:StyleID="s50"><Data ss:Type="Number">39</Data></Cell><Cell ss:StyleID="s50"><Data ss:Type="Number">15010</Data></Cell><Cell ss:StyleID="s50"><Data ss:Type="Number">60</Data></Cell><Cell ss:StyleID="s50"><Data ss:Type="Number">8063</Data></Cell><Cell ss:StyleID="s50"><Data ss:Type="String">DC</Data></Cell><Cell ss:StyleID="s56"><Data ss:Type="Number">39</Data></Cell><Cell ss:StyleID="s56"><Data ss:Type="Number">4518</Data></Cell><Cell ss:StyleID="s56"><Data ss:Type="Number">10</Data></Cell><Cell ss:StyleID="s56"><Data ss:Type="Number">714</Data></Cell><Cell ss:StyleID="s57"><Data ss:Type="String">DC</Data></Cell><Cell ss:StyleID="s56"><Data ss:Type="Number">4</Data></Cell><Cell ss:StyleID="s52"><Data ss:Type="Number">921</Data></Cell><Cell ss:StyleID="s57"><Data ss:Type="Number">57</Data></Cell><Cell ss:StyleID="s57"><Data ss:Type="Number">27</Data></Cell><Cell ss:StyleID="s58"><Data ss:Type="String">BC</Data></Cell></Row><Row><Cell ss:StyleID="s50"><Data ss:Type="Number">0</Data></Cell><Cell ss:StyleID="s51"><Data ss:Type="Number">1889</Data></Cell><Cell ss:StyleID="s50"><Data ss:Type="Number">10</Data></Cell><Cell ss:StyleID="s51"><Data ss:Type="Number">0</Data></Cell><Cell ss:StyleID="s55"><Data ss:Type="String">BC</Data></Cell><Cell ss:StyleID="s50"><Data ss:Type="Number">40</Data></Cell><Cell ss:StyleID="s50"><Data ss:Type="Number">2506</Data></Cell><Cell ss:StyleID="s50"><Data ss:Type="Number">6</Data></Cell><Cell ss:StyleID="s51" ss:Formula="=4039-RC[-2]-RC[-1]"><Data ss:Type="Number">1527</Data></Cell><Cell ss:StyleID="s55"><Data ss:Type="String">DC</Data></Cell><Cell ss:StyleID="s50"><Data ss:Type="Number">40</Data></Cell><Cell ss:StyleID="s50"><Data ss:Type="Number">67731</Data></Cell><Cell ss:StyleID="s50"><Data ss:Type="Number">1</Data></Cell><Cell ss:StyleID="s51"><Data ss:Type="Number">8147</Data></Cell><Cell ss:StyleID="s55"><Data ss:Type="String">DC</Data></Cell><Cell ss:StyleID="s50"><Data ss:Type="Number">4</Data></Cell><Cell ss:StyleID="s50"><Data ss:Type="Number">6609</Data></Cell><Cell ss:StyleID="s50"><Data ss:Type="Number">379</Data></Cell><Cell ss:StyleID="s51"><Data ss:Type="Number">127</Data></Cell><Cell ss:StyleID="s55"><Data ss:Type="String">BC</Data></Cell><Cell ss:StyleID="s50"><Data ss:Type="Number">40</Data></Cell><Cell ss:StyleID="s50"><Data ss:Type="Number">10515</Data></Cell><Cell ss:StyleID="s50"><Data ss:Type="Number">1</Data></Cell><Cell ss:StyleID="s51"><Data ss:Type="Number">1492</Data></Cell><Cell ss:StyleID="s55"><Data ss:Type="String">DC</Data></Cell><Cell ss:StyleID="s50"><Data ss:Type="Number">40</Data></Cell><Cell ss:StyleID="s50"><Data ss:Type="Number">33200</Data></Cell><Cell ss:StyleID="s50"><Data ss:Type="Number">4</Data></Cell><Cell ss:StyleID="s51"><Data ss:Type="Number">3488</Data></Cell><Cell ss:StyleID="s55"><Data ss:Type="String">DC</Data></Cell><Cell ss:StyleID="s50"><Data ss:Type="Number">40</Data></Cell><Cell ss:StyleID="s50"><Data ss:Type="Number">14998</Data></Cell><Cell ss:StyleID="s50"><Data ss:Type="Number">52</Data></Cell><Cell ss:StyleID="s50"><Data ss:Type="Number">8083</Data></Cell><Cell ss:StyleID="s50"><Data ss:Type="String">DC</Data></Cell><Cell ss:StyleID="s56"><Data ss:Type="Number">40</Data></Cell><Cell ss:StyleID="s56"><Data ss:Type="Number">4514</Data></Cell><Cell ss:StyleID="s56"><Data ss:Type="Number">11</Data></Cell><Cell ss:StyleID="s56"><Data ss:Type="Number">717</Data></Cell><Cell ss:StyleID="s57"><Data ss:Type="String">DC</Data></Cell><Cell ss:StyleID="s56"><Data ss:Type="Number">5</Data></Cell><Cell ss:StyleID="s52"><Data ss:Type="Number">888</Data></Cell><Cell ss:StyleID="s57"><Data ss:Type="Number">71</Data></Cell><Cell ss:StyleID="s57"><Data ss:Type="Number">46</Data></Cell><Cell ss:StyleID="s58"><Data ss:Type="String">BC</Data></Cell></Row><Row><Cell ss:StyleID="s50"><Data ss:Type="Number">1</Data></Cell><Cell ss:StyleID="s51"><Data ss:Type="Number">1864</Data></Cell><Cell ss:StyleID="s50"><Data ss:Type="Number">29</Data></Cell><Cell ss:StyleID="s51"><Data ss:Type="Number">6</Data></Cell><Cell ss:StyleID="s55"><Data ss:Type="String">BC</Data></Cell><Cell ss:StyleID="s50"><Data ss:Type="Number">41</Data></Cell><Cell ss:StyleID="s50"><Data ss:Type="Number">2506</Data></Cell><Cell ss:StyleID="s50"><Data ss:Type="Number">5</Data></Cell><Cell ss:StyleID="s51" ss:Formula="=4039-RC[-2]-RC[-1]"><Data ss:Type="Number">1528</Data></Cell><Cell ss:StyleID="s55"><Data ss:Type="String">DC</Data></Cell><Cell ss:StyleID="s50"><Data ss:Type="Number">41</Data></Cell><Cell ss:StyleID="s50"><Data ss:Type="Number">67731</Data></Cell><Cell ss:StyleID="s50"><Data ss:Type="Number">0</Data></Cell><Cell ss:StyleID="s51"><Data ss:Type="Number">8148</Data></Cell><Cell ss:StyleID="s55"><Data ss:Type="String">DC</Data></Cell><Cell ss:StyleID="s50"><Data ss:Type="Number">5</Data></Cell><Cell ss:StyleID="s50"><Data ss:Type="Number">6379</Data></Cell><Cell ss:StyleID="s50"><Data ss:Type="Number">502</Data></Cell><Cell ss:StyleID="s51"><Data ss:Type="Number">234</Data></Cell><Cell ss:StyleID="s55"><Data ss:Type="String">BC</Data></Cell><Cell ss:StyleID="s50"><Data ss:Type="Number">41</Data></Cell><Cell ss:StyleID="s50"><Data ss:Type="Number">10515</Data></Cell><Cell ss:StyleID="s50"><Data ss:Type="Number">0</Data></Cell><Cell ss:StyleID="s51"><Data ss:Type="Number">1493</Data></Cell><Cell ss:StyleID="s55"><Data ss:Type="String">DC</Data></Cell><Cell ss:StyleID="s50"><Data ss:Type="Number">41</Data></Cell><Cell ss:StyleID="s50"><Data ss:Type="Number">33200</Data></Cell><Cell ss:StyleID="s50"><Data ss:Type="Number">2</Data></Cell><Cell ss:StyleID="s51"><Data ss:Type="Number">3490</Data></Cell><Cell ss:StyleID="s55"><Data ss:Type="String">DC</Data></Cell><Cell ss:StyleID="s50"><Data ss:Type="Number">41</Data></Cell><Cell ss:StyleID="s50"><Data ss:Type="Number">14988</Data></Cell><Cell ss:StyleID="s50"><Data ss:Type="Number">42</Data></Cell><Cell ss:StyleID="s50"><Data ss:Type="Number">8103</Data></Cell><Cell ss:StyleID="s50"><Data ss:Type="String">DC</Data></Cell><Cell ss:StyleID="s56"><Data ss:Type="Number">41</Data></Cell><Cell ss:StyleID="s56"><Data ss:Type="Number">4510</Data></Cell><Cell ss:StyleID="s56"><Data ss:Type="Number">11</Data></Cell><Cell ss:StyleID="s56"><Data ss:Type="Number">721</Data></Cell><Cell ss:StyleID="s57"><Data ss:Type="String">DC</Data></Cell><Cell ss:StyleID="s56"><Data ss:Type="Number">6</Data></Cell><Cell ss:StyleID="s52"><Data ss:Type="Number">852</Data></Cell><Cell ss:StyleID="s57"><Data ss:Type="Number">89</Data></Cell><Cell ss:StyleID="s57"><Data ss:Type="Number">64</Data></Cell><Cell ss:StyleID="s58"><Data ss:Type="String">BC</Data></Cell></Row><Row><Cell ss:StyleID="s50"><Data ss:Type="Number">2</Data></Cell><Cell ss:StyleID="s51"><Data ss:Type="Number">1847</Data></Cell><Cell ss:StyleID="s50"><Data ss:Type="Number">37</Data></Cell><Cell ss:StyleID="s51"><Data ss:Type="Number">15</Data></Cell><Cell ss:StyleID="s55"><Data ss:Type="String">BC</Data></Cell><Cell ss:StyleID="s50"><Data ss:Type="Number">42</Data></Cell><Cell ss:StyleID="s50"><Data ss:Type="Number">2502</Data></Cell><Cell ss:StyleID="s50"><Data ss:Type="Number">8</Data></Cell><Cell ss:StyleID="s51" ss:Formula="=4039-RC[-2]-RC[-1]"><Data ss:Type="Number">1529</Data></Cell><Cell ss:StyleID="s55"><Data ss:Type="String">DC</Data></Cell><Cell ss:StyleID="s50"><Data ss:Type="Number">0</Data></Cell><Cell ss:StyleID="s50"><Data ss:Type="Number">75869</Data></Cell><Cell ss:StyleID="s50"><Data ss:Type="Number">10</Data></Cell><Cell ss:StyleID="s51"><Data ss:Type="Number">0</Data></Cell><Cell ss:StyleID="s55"><Data ss:Type="String">BC</Data></Cell><Cell ss:StyleID="s50"><Data ss:Type="Number">6</Data></Cell><Cell ss:StyleID="s50"><Data ss:Type="Number">6094</Data></Cell><Cell ss:StyleID="s50"><Data ss:Type="Number">648</Data></Cell><Cell ss:StyleID="s51"><Data ss:Type="Number">373</Data></Cell><Cell ss:StyleID="s55"><Data ss:Type="String">BC</Data></Cell><Cell ss:StyleID="s50"><Data ss:Type="Number">0</Data></Cell><Cell ss:StyleID="s50"><Data ss:Type="Number">11998</Data></Cell><Cell ss:StyleID="s50"><Data ss:Type="Number">10</Data></Cell><Cell ss:StyleID="s51"><Data ss:Type="Number">0</Data></Cell><Cell ss:StyleID="s55"><Data ss:Type="String">BC</Data></Cell><Cell ss:StyleID="s50"><Data ss:Type="Number">42</Data></Cell><Cell ss:StyleID="s50"><Data ss:Type="Number">33200</Data></Cell><Cell ss:StyleID="s50"><Data ss:Type="Number">1</Data></Cell><Cell ss:StyleID="s51"><Data ss:Type="Number">3491</Data></Cell><Cell ss:StyleID="s55"><Data ss:Type="String">DC</Data></Cell><Cell ss:StyleID="s50"><Data ss:Type="Number">42</Data></Cell><Cell ss:StyleID="s50"><Data ss:Type="Number">14984</Data></Cell><Cell ss:StyleID="s50"><Data ss:Type="Number">28</Data></Cell><Cell ss:StyleID="s50"><Data ss:Type="Number">8121</Data></Cell><Cell ss:StyleID="s50"><Data ss:Type="String">DC</Data></Cell><Cell ss:StyleID="s56"><Data ss:Type="Number">42</Data></Cell><Cell ss:StyleID="s56"><Data ss:Type="Number">4508</Data></Cell><Cell ss:StyleID="s56"><Data ss:Type="Number">9</Data></Cell><Cell ss:StyleID="s56"><Data ss:Type="Number">725</Data></Cell><Cell ss:StyleID="s57"><Data ss:Type="String">DC</Data></Cell><Cell ss:StyleID="s56"><Data ss:Type="Number">7</Data></Cell><Cell ss:StyleID="s52"><Data ss:Type="Number">821</Data></Cell><Cell ss:StyleID="s57"><Data ss:Type="Number">84</Data></Cell><Cell ss:StyleID="s57"><Data ss:Type="Number">100</Data></Cell><Cell ss:StyleID="s58"><Data ss:Type="String">BC</Data></Cell></Row><Row><Cell ss:StyleID="s50"><Data ss:Type="Number">3</Data></Cell><Cell ss:StyleID="s51"><Data ss:Type="Number">1837</Data></Cell><Cell ss:StyleID="s50"><Data ss:Type="Number">35</Data></Cell><Cell ss:StyleID="s51"><Data ss:Type="Number">27</Data></Cell><Cell ss:StyleID="s55"><Data ss:Type="String">BC</Data></Cell><Cell ss:StyleID="s50"><Data ss:Type="Number">43</Data></Cell><Cell ss:StyleID="s50"><Data ss:Type="Number">2502</Data></Cell><Cell ss:StyleID="s50"><Data ss:Type="Number">7</Data></Cell><Cell ss:StyleID="s51" ss:Formula="=4039-RC[-2]-RC[-1]"><Data ss:Type="Number">1530</Data></Cell><Cell ss:StyleID="s55"><Data ss:Type="String">DC</Data></Cell><Cell ss:StyleID="s50"><Data ss:Type="Number">1</Data></Cell><Cell ss:StyleID="s50"><Data ss:Type="Number">75713</Data></Cell><Cell ss:StyleID="s50"><Data ss:Type="Number">165</Data></Cell><Cell ss:StyleID="s51"><Data ss:Type="Number">1</Data></Cell><Cell ss:StyleID="s55"><Data ss:Type="String">BC</Data></Cell><Cell ss:StyleID="s50"><Data ss:Type="Number">7</Data></Cell><Cell ss:StyleID="s50"><Data ss:Type="Number">5822</Data></Cell><Cell ss:StyleID="s50"><Data ss:Type="Number">723</Data></Cell><Cell ss:StyleID="s51"><Data ss:Type="Number">570</Data></Cell><Cell ss:StyleID="s55"><Data ss:Type="String">BC</Data></Cell><Cell ss:StyleID="s50"><Data ss:Type="Number">1</Data></Cell><Cell ss:StyleID="s50"><Data ss:Type="Number">11977</Data></Cell><Cell ss:StyleID="s50"><Data ss:Type="Number">28</Data></Cell><Cell ss:StyleID="s51"><Data ss:Type="Number">3</Data></Cell><Cell ss:StyleID="s55"><Data ss:Type="String">BC</Data></Cell><Cell ss:StyleID="s50"><Data ss:Type="Number">43</Data></Cell><Cell ss:StyleID="s50"><Data ss:Type="Number">33200</Data></Cell><Cell ss:StyleID="s50"><Data ss:Type="Number">1</Data></Cell><Cell ss:StyleID="s51"><Data ss:Type="Number">3491</Data></Cell><Cell ss:StyleID="s55"><Data ss:Type="String">DC</Data></Cell><Cell ss:StyleID="s50"><Data ss:Type="Number">43</Data></Cell><Cell ss:StyleID="s50"><Data ss:Type="Number">14975</Data></Cell><Cell ss:StyleID="s50"><Data ss:Type="Number">27</Data></Cell><Cell ss:StyleID="s50"><Data ss:Type="Number">8131</Data></Cell><Cell ss:StyleID="s50"><Data ss:Type="String">DC</Data></Cell><Cell ss:StyleID="s56"><Data ss:Type="Number">43</Data></Cell><Cell ss:StyleID="s56"><Data ss:Type="Number">4507</Data></Cell><Cell ss:StyleID="s56"><Data ss:Type="Number">5</Data></Cell><Cell ss:StyleID="s56"><Data ss:Type="Number">730</Data></Cell><Cell ss:StyleID="s57"><Data ss:Type="String">DC</Data></Cell><Cell ss:StyleID="s56"><Data ss:Type="Number">8</Data></Cell><Cell ss:StyleID="s52"><Data ss:Type="Number">789</Data></Cell><Cell ss:StyleID="s57"><Data ss:Type="Number">99</Data></Cell><Cell ss:StyleID="s57"><Data ss:Type="Number">117</Data></Cell><Cell ss:StyleID="s58"><Data ss:Type="String">BC</Data></Cell></Row><Row><Cell ss:StyleID="s50"><Data ss:Type="Number">4</Data></Cell><Cell ss:StyleID="s51"><Data ss:Type="Number">1819</Data></Cell><Cell ss:StyleID="s50"><Data ss:Type="Number">47</Data></Cell><Cell ss:StyleID="s51"><Data ss:Type="Number">33</Data></Cell><Cell ss:StyleID="s55"><Data ss:Type="String">BC</Data></Cell><Cell ss:StyleID="s50"><Data ss:Type="Number">44</Data></Cell><Cell ss:StyleID="s50"><Data ss:Type="Number">2501</Data></Cell><Cell ss:StyleID="s50"><Data ss:Type="Number">4</Data></Cell><Cell ss:StyleID="s51" ss:Formula="=4039-RC[-2]-RC[-1]"><Data ss:Type="Number">1534</Data></Cell><Cell ss:StyleID="s55"><Data ss:Type="String">DC</Data></Cell><Cell ss:StyleID="s50"><Data ss:Type="Number">2</Data></Cell><Cell ss:StyleID="s50"><Data ss:Type="Number">75453</Data></Cell><Cell ss:StyleID="s50"><Data ss:Type="Number">381</Data></Cell><Cell ss:StyleID="s51"><Data ss:Type="Number">45</Data></Cell><Cell ss:StyleID="s55"><Data ss:Type="String">BC</Data></Cell><Cell ss:StyleID="s50"><Data ss:Type="Number">8</Data></Cell><Cell ss:StyleID="s50"><Data ss:Type="Number">5638</Data></Cell><Cell ss:StyleID="s50"><Data ss:Type="Number">682</Data></Cell><Cell ss:StyleID="s51"><Data ss:Type="Number">795</Data></Cell><Cell ss:StyleID="s55"><Data ss:Type="String">BC</Data></Cell><Cell ss:StyleID="s50"><Data ss:Type="Number">2</Data></Cell><Cell ss:StyleID="s50"><Data ss:Type="Number">11936</Data></Cell><Cell ss:StyleID="s50"><Data ss:Type="Number">61</Data></Cell><Cell ss:StyleID="s51"><Data ss:Type="Number">11</Data></Cell><Cell ss:StyleID="s55"><Data ss:Type="String">BC</Data></Cell><Cell ss:StyleID="s50"><Data ss:Type="Number">44</Data></Cell><Cell ss:StyleID="s50"><Data ss:Type="Number">33200</Data></Cell><Cell ss:StyleID="s50"><Data ss:Type="Number">1</Data></Cell><Cell ss:StyleID="s51"><Data ss:Type="Number">3491</Data></Cell><Cell ss:StyleID="s55"><Data ss:Type="String">DC</Data></Cell><Cell ss:StyleID="s50"><Data ss:Type="Number">44</Data></Cell><Cell ss:StyleID="s50"><Data ss:Type="Number">14970</Data></Cell><Cell ss:StyleID="s50"><Data ss:Type="Number">25</Data></Cell><Cell ss:StyleID="s50"><Data ss:Type="Number">8138</Data></Cell><Cell ss:StyleID="s50"><Data ss:Type="String">DC</Data></Cell><Cell ss:StyleID="s56"><Data ss:Type="Number">44</Data></Cell><Cell ss:StyleID="s56"><Data ss:Type="Number">4507</Data></Cell><Cell ss:StyleID="s56"><Data ss:Type="Number">5</Data></Cell><Cell ss:StyleID="s56"><Data ss:Type="Number">730</Data></Cell><Cell ss:StyleID="s57"><Data ss:Type="String">DC</Data></Cell><Cell ss:StyleID="s56"><Data ss:Type="Number">9</Data></Cell><Cell ss:StyleID="s52"><Data ss:Type="Number">762</Data></Cell><Cell ss:StyleID="s57"><Data ss:Type="Number">92</Data></Cell><Cell ss:StyleID="s57"><Data ss:Type="Number">151</Data></Cell><Cell ss:StyleID="s58"><Data ss:Type="String">BC</Data></Cell></Row><Row><Cell ss:StyleID="s50"><Data ss:Type="Number">5</Data></Cell><Cell ss:StyleID="s51"><Data ss:Type="Number">1808</Data></Cell><Cell ss:StyleID="s50"><Data ss:Type="Number">47</Data></Cell><Cell ss:StyleID="s51"><Data ss:Type="Number">44</Data></Cell><Cell ss:StyleID="s55"><Data ss:Type="String">BC</Data></Cell><Cell ss:StyleID="s50"><Data ss:Type="Number">45</Data></Cell><Cell ss:StyleID="s50"><Data ss:Type="Number">2499</Data></Cell><Cell ss:StyleID="s50"><Data ss:Type="Number">5</Data></Cell><Cell ss:StyleID="s51" ss:Formula="=4039-RC[-2]-RC[-1]"><Data ss:Type="Number">1535</Data></Cell><Cell ss:StyleID="s55"><Data ss:Type="String">DC</Data></Cell><Cell ss:StyleID="s50"><Data ss:Type="Number">3</Data></Cell><Cell ss:StyleID="s50"><Data ss:Type="Number">75022</Data></Cell><Cell ss:StyleID="s50"><Data ss:Type="Number">692</Data></Cell><Cell ss:StyleID="s51"><Data ss:Type="Number">165</Data></Cell><Cell ss:StyleID="s55"><Data ss:Type="String">BC</Data></Cell><Cell ss:StyleID="s50"><Data ss:Type="Number">9</Data></Cell><Cell ss:StyleID="s50"><Data ss:Type="Number">5494</Data></Cell><Cell ss:StyleID="s50"><Data ss:Type="Number">619</Data></Cell><Cell ss:StyleID="s51"><Data ss:Type="Number">1002</Data></Cell><Cell ss:StyleID="s55"><Data ss:Type="String">BC</Data></Cell><Cell ss:StyleID="s50"><Data ss:Type="Number">3</Data></Cell><Cell ss:StyleID="s50"><Data ss:Type="Number">11858</Data></Cell><Cell ss:StyleID="s50"><Data ss:Type="Number">124</Data></Cell><Cell ss:StyleID="s51"><Data ss:Type="Number">26</Data></Cell><Cell ss:StyleID="s55"><Data ss:Type="String">BC</Data></Cell><Cell ss:StyleID="s50"><Data ss:Type="Number">45</Data></Cell><Cell ss:StyleID="s50"><Data ss:Type="Number">33200</Data></Cell><Cell ss:StyleID="s50"><Data ss:Type="Number">0</Data></Cell><Cell ss:StyleID="s51"><Data ss:Type="Number">3492</Data></Cell><Cell ss:StyleID="s55"><Data ss:Type="String">DC</Data></Cell><Cell ss:StyleID="s50"><Data ss:Type="Number">45</Data></Cell><Cell ss:StyleID="s50"><Data ss:Type="Number">14965</Data></Cell><Cell ss:StyleID="s50"><Data ss:Type="Number">21</Data></Cell><Cell ss:StyleID="s50"><Data ss:Type="Number">8147</Data></Cell><Cell ss:StyleID="s50"><Data ss:Type="String">DC</Data></Cell><Cell ss:StyleID="s56"><Data ss:Type="Number">45</Data></Cell><Cell ss:StyleID="s56"><Data ss:Type="Number">4505</Data></Cell><Cell ss:StyleID="s56"><Data ss:Type="Number">4</Data></Cell><Cell ss:StyleID="s56"><Data ss:Type="Number">733</Data></Cell><Cell ss:StyleID="s57"><Data ss:Type="String">DC</Data></Cell><Cell ss:StyleID="s56"><Data ss:Type="Number">10</Data></Cell><Cell ss:StyleID="s52"><Data ss:Type="Number">739</Data></Cell><Cell ss:StyleID="s57"><Data ss:Type="Number">83</Data></Cell><Cell ss:StyleID="s57"><Data ss:Type="Number">183</Data></Cell><Cell ss:StyleID="s58"><Data ss:Type="String">BC</Data></Cell></Row><Row><Cell ss:StyleID="s50"><Data ss:Type="Number">6</Data></Cell><Cell ss:StyleID="s51"><Data ss:Type="Number">1797</Data></Cell><Cell ss:StyleID="s50"><Data ss:Type="Number">48</Data></Cell><Cell ss:StyleID="s51"><Data ss:Type="Number">54</Data></Cell><Cell ss:StyleID="s55"><Data ss:Type="String">BC</Data></Cell><Cell ss:StyleID="s50"><Data ss:Type="Number">46</Data></Cell><Cell ss:StyleID="s50"><Data ss:Type="Number">2497</Data></Cell><Cell ss:StyleID="s50"><Data ss:Type="Number">4</Data></Cell><Cell ss:StyleID="s51" ss:Formula="=4039-RC[-2]-RC[-1]"><Data ss:Type="Number">1538</Data></Cell><Cell ss:StyleID="s55"><Data ss:Type="String">DC</Data></Cell><Cell ss:StyleID="s50"><Data ss:Type="Number">4</Data></Cell><Cell ss:StyleID="s50"><Data ss:Type="Number">74330</Data></Cell><Cell ss:StyleID="s50"><Data ss:Type="Number">1159</Data></Cell><Cell ss:StyleID="s51"><Data ss:Type="Number">390</Data></Cell><Cell ss:StyleID="s55"><Data ss:Type="String">BC</Data></Cell><Cell ss:StyleID="s50"><Data ss:Type="Number">10</Data></Cell><Cell ss:StyleID="s50"><Data ss:Type="Number">5379</Data></Cell><Cell ss:StyleID="s50"><Data ss:Type="Number">553</Data></Cell><Cell ss:StyleID="s51"><Data ss:Type="Number">1183</Data></Cell><Cell ss:StyleID="s55"><Data ss:Type="String">BC</Data></Cell><Cell ss:StyleID="s50"><Data ss:Type="Number">4</Data></Cell><Cell ss:StyleID="s50"><Data ss:Type="Number">11718</Data></Cell><Cell ss:StyleID="s50"><Data ss:Type="Number">233</Data></Cell><Cell ss:StyleID="s51"><Data ss:Type="Number">57</Data></Cell><Cell ss:StyleID="s55"><Data ss:Type="String">BC</Data></Cell><Cell ss:StyleID="s50"><Data ss:Type="Number">0</Data></Cell><Cell ss:StyleID="s50"><Data ss:Type="Number">36682</Data></Cell><Cell ss:StyleID="s50"><Data ss:Type="Number">10</Data></Cell><Cell ss:StyleID="s51"><Data ss:Type="Number">0</Data></Cell><Cell ss:StyleID="s55"><Data ss:Type="String">BC</Data></Cell><Cell ss:StyleID="s50"><Data ss:Type="Number">46</Data></Cell><Cell ss:StyleID="s50"><Data ss:Type="Number">14962</Data></Cell><Cell ss:StyleID="s50"><Data ss:Type="Number">16</Data></Cell><Cell ss:StyleID="s50"><Data ss:Type="Number">8155</Data></Cell><Cell ss:StyleID="s50"><Data ss:Type="String">DC</Data></Cell><Cell ss:StyleID="s56"><Data ss:Type="Number">46</Data></Cell><Cell ss:StyleID="s56"><Data ss:Type="Number">4505</Data></Cell><Cell ss:StyleID="s56"><Data ss:Type="Number">2</Data></Cell><Cell ss:StyleID="s56"><Data ss:Type="Number">735</Data></Cell><Cell ss:StyleID="s57"><Data ss:Type="String">DC</Data></Cell><Cell ss:StyleID="s56"><Data ss:Type="Number">11</Data></Cell><Cell ss:StyleID="s52"><Data ss:Type="Number">716</Data></Cell><Cell ss:StyleID="s57"><Data ss:Type="Number">74</Data></Cell><Cell ss:StyleID="s57"><Data ss:Type="Number">215</Data></Cell><Cell ss:StyleID="s58"><Data ss:Type="String">BC</Data></Cell></Row><Row><Cell ss:StyleID="s50"><Data ss:Type="Number">7</Data></Cell><Cell ss:StyleID="s51"><Data ss:Type="Number">1782</Data></Cell><Cell ss:StyleID="s50"><Data ss:Type="Number">51</Data></Cell><Cell ss:StyleID="s51"><Data ss:Type="Number">66</Data></Cell><Cell ss:StyleID="s55"><Data ss:Type="String">BC</Data></Cell><Cell ss:StyleID="s50"><Data ss:Type="Number">47</Data></Cell><Cell ss:StyleID="s50"><Data ss:Type="Number">2496</Data></Cell><Cell ss:StyleID="s50"><Data ss:Type="Number">4</Data></Cell><Cell ss:StyleID="s51" ss:Formula="=4039-RC[-2]-RC[-1]"><Data ss:Type="Number">1539</Data></Cell><Cell ss:StyleID="s55"><Data ss:Type="String">DC</Data></Cell><Cell ss:StyleID="s50"><Data ss:Type="Number">5</Data></Cell><Cell ss:StyleID="s50"><Data ss:Type="Number">73411</Data></Cell><Cell ss:StyleID="s50"><Data ss:Type="Number">1746</Data></Cell><Cell ss:StyleID="s51"><Data ss:Type="Number">722</Data></Cell><Cell ss:StyleID="s55"><Data ss:Type="String">BC</Data></Cell><Cell ss:StyleID="s50"><Data ss:Type="Number">11</Data></Cell><Cell ss:StyleID="s50"><Data ss:Type="Number">5296</Data></Cell><Cell ss:StyleID="s50"><Data ss:Type="Number">447</Data></Cell><Cell ss:StyleID="s51"><Data ss:Type="Number">1372</Data></Cell><Cell ss:StyleID="s55"><Data ss:Type="String">BC</Data></Cell><Cell ss:StyleID="s50"><Data ss:Type="Number">5</Data></Cell><Cell ss:StyleID="s50"><Data ss:Type="Number">11542</Data></Cell><Cell ss:StyleID="s50"><Data ss:Type="Number">351</Data></Cell><Cell ss:StyleID="s51"><Data ss:Type="Number">115</Data></Cell><Cell ss:StyleID="s55"><Data ss:Type="String">BC</Data></Cell><Cell ss:StyleID="s50"><Data ss:Type="Number">1</Data></Cell><Cell ss:StyleID="s50"><Data ss:Type="Number">36587</Data></Cell><Cell ss:StyleID="s50"><Data ss:Type="Number">103</Data></Cell><Cell ss:StyleID="s51"><Data ss:Type="Number">2</Data></Cell><Cell ss:StyleID="s55"><Data ss:Type="String">BC</Data></Cell><Cell ss:StyleID="s50"><Data ss:Type="Number">47</Data></Cell><Cell ss:StyleID="s50"><Data ss:Type="Number">14957</Data></Cell><Cell ss:StyleID="s50"><Data ss:Type="Number">15</Data></Cell><Cell ss:StyleID="s50"><Data ss:Type="Number">8161</Data></Cell><Cell ss:StyleID="s50"><Data ss:Type="String">DC</Data></Cell><Cell ss:StyleID="s56"><Data ss:Type="Number">47</Data></Cell><Cell ss:StyleID="s56"><Data ss:Type="Number">4505</Data></Cell><Cell ss:StyleID="s56"><Data ss:Type="Number">1</Data></Cell><Cell ss:StyleID="s56"><Data ss:Type="Number">736</Data></Cell><Cell ss:StyleID="s57"><Data ss:Type="String">DC</Data></Cell><Cell ss:StyleID="s56"><Data ss:Type="Number">12</Data></Cell><Cell ss:StyleID="s52"><Data ss:Type="Number">695</Data></Cell><Cell ss:StyleID="s57"><Data ss:Type="Number">73</Data></Cell><Cell ss:StyleID="s57"><Data ss:Type="Number">237</Data></Cell><Cell ss:StyleID="s58"><Data ss:Type="String">BC</Data></Cell></Row><Row><Cell ss:StyleID="s50"><Data ss:Type="Number">8</Data></Cell><Cell ss:StyleID="s51"><Data ss:Type="Number">1766</Data></Cell><Cell ss:StyleID="s50"><Data ss:Type="Number">52</Data></Cell><Cell ss:StyleID="s51"><Data ss:Type="Number">81</Data></Cell><Cell ss:StyleID="s55"><Data ss:Type="String">BC</Data></Cell><Cell ss:StyleID="s50"><Data ss:Type="Number">48</Data></Cell><Cell ss:StyleID="s50"><Data ss:Type="Number">2495</Data></Cell><Cell ss:StyleID="s50"><Data ss:Type="Number">4</Data></Cell><Cell ss:StyleID="s51" ss:Formula="=4039-RC[-2]-RC[-1]"><Data ss:Type="Number">1540</Data></Cell><Cell ss:StyleID="s55"><Data ss:Type="String">DC</Data></Cell><Cell ss:StyleID="s50"><Data ss:Type="Number">6</Data></Cell><Cell ss:StyleID="s50"><Data ss:Type="Number">72367</Data></Cell><Cell ss:StyleID="s50"><Data ss:Type="Number">2296</Data></Cell><Cell ss:StyleID="s51"><Data ss:Type="Number">1216</Data></Cell><Cell ss:StyleID="s55"><Data ss:Type="String">BC</Data></Cell><Cell ss:StyleID="s50"><Data ss:Type="Number">12</Data></Cell><Cell ss:StyleID="s50"><Data ss:Type="Number">5216</Data></Cell><Cell ss:StyleID="s50"><Data ss:Type="Number">383</Data></Cell><Cell ss:StyleID="s51"><Data ss:Type="Number">1516</Data></Cell><Cell ss:StyleID="s55"><Data ss:Type="String">BC</Data></Cell><Cell ss:StyleID="s50"><Data ss:Type="Number">6</Data></Cell><Cell ss:StyleID="s50"><Data ss:Type="Number">11398</Data></Cell><Cell ss:StyleID="s50"><Data ss:Type="Number">376</Data></Cell><Cell ss:StyleID="s51"><Data ss:Type="Number">234</Data></Cell><Cell ss:StyleID="s55"><Data ss:Type="String">BC</Data></Cell><Cell ss:StyleID="s50"><Data ss:Type="Number">2</Data></Cell><Cell ss:StyleID="s50"><Data ss:Type="Number">36438</Data></Cell><Cell ss:StyleID="s50"><Data ss:Type="Number">222</Data></Cell><Cell ss:StyleID="s51"><Data ss:Type="Number">32</Data></Cell><Cell ss:StyleID="s55"><Data ss:Type="String">BC</Data></Cell><Cell ss:StyleID="s50"><Data ss:Type="Number">48</Data></Cell><Cell ss:StyleID="s50"><Data ss:Type="Number">14953</Data></Cell><Cell ss:StyleID="s50"><Data ss:Type="Number">11</Data></Cell><Cell ss:StyleID="s50"><Data ss:Type="Number">8169</Data></Cell><Cell ss:StyleID="s50"><Data ss:Type="String">DC</Data></Cell><Cell ss:StyleID="s56"><Data ss:Type="Number">48</Data></Cell><Cell ss:StyleID="s56"><Data ss:Type="Number">4505</Data></Cell><Cell ss:StyleID="s56"><Data ss:Type="Number">1</Data></Cell><Cell ss:StyleID="s56"><Data ss:Type="Number">736</Data></Cell><Cell ss:StyleID="s57"><Data ss:Type="String">DC</Data></Cell><Cell ss:StyleID="s56"><Data ss:Type="Number">13</Data></Cell><Cell ss:StyleID="s52"><Data ss:Type="Number">684</Data></Cell><Cell ss:StyleID="s57"><Data ss:Type="Number">60</Data></Cell><Cell ss:StyleID="s57"><Data ss:Type="Number">261</Data></Cell><Cell ss:StyleID="s58"><Data ss:Type="String">BC</Data></Cell></Row><Row><Cell ss:StyleID="s50"><Data ss:Type="Number">9</Data></Cell><Cell ss:StyleID="s51"><Data ss:Type="Number">1753</Data></Cell><Cell ss:StyleID="s50"><Data ss:Type="Number">50</Data></Cell><Cell ss:StyleID="s51"><Data ss:Type="Number">96</Data></Cell><Cell ss:StyleID="s55"><Data ss:Type="String">BC</Data></Cell><Cell ss:StyleID="s50"><Data ss:Type="Number">49</Data></Cell><Cell ss:StyleID="s50"><Data ss:Type="Number">2495</Data></Cell><Cell ss:StyleID="s50"><Data ss:Type="Number">2</Data></Cell><Cell ss:StyleID="s51" ss:Formula="=4039-RC[-2]-RC[-1]"><Data ss:Type="Number">1542</Data></Cell><Cell ss:StyleID="s55"><Data ss:Type="String">DC</Data></Cell><Cell ss:StyleID="s50"><Data ss:Type="Number">7</Data></Cell><Cell ss:StyleID="s50"><Data ss:Type="Number">71443</Data></Cell><Cell ss:StyleID="s50"><Data ss:Type="Number">2500</Data></Cell><Cell ss:StyleID="s51"><Data ss:Type="Number">1936</Data></Cell><Cell ss:StyleID="s55"><Data ss:Type="String">BC</Data></Cell><Cell ss:StyleID="s50"><Data ss:Type="Number">13</Data></Cell><Cell ss:StyleID="s50"><Data ss:Type="Number">5176</Data></Cell><Cell ss:StyleID="s50"><Data ss:Type="Number">316</Data></Cell><Cell ss:StyleID="s51"><Data ss:Type="Number">1623</Data></Cell><Cell ss:StyleID="s55"><Data ss:Type="String">BC</Data></Cell><Cell ss:StyleID="s50"><Data ss:Type="Number">7</Data></Cell><Cell ss:StyleID="s50"><Data ss:Type="Number">11276</Data></Cell><Cell ss:StyleID="s50"><Data ss:Type="Number">368</Data></Cell><Cell ss:StyleID="s51"><Data ss:Type="Number">364</Data></Cell><Cell ss:StyleID="s55"><Data ss:Type="String">BC</Data></Cell><Cell ss:StyleID="s50"><Data ss:Type="Number">3</Data></Cell><Cell ss:StyleID="s50"><Data ss:Type="Number">36265</Data></Cell><Cell ss:StyleID="s50"><Data ss:Type="Number">334</Data></Cell><Cell ss:StyleID="s51"><Data ss:Type="Number">93</Data></Cell><Cell ss:StyleID="s55"><Data ss:Type="String">BC</Data></Cell><Cell ss:StyleID="s50"><Data ss:Type="Number">49</Data></Cell><Cell ss:StyleID="s50"><Data ss:Type="Number">14951</Data></Cell><Cell ss:StyleID="s50"><Data ss:Type="Number">8</Data></Cell><Cell ss:StyleID="s50"><Data ss:Type="Number">8174</Data></Cell><Cell ss:StyleID="s50"><Data ss:Type="String">DC</Data></Cell><Cell ss:StyleID="s56"><Data ss:Type="Number">49</Data></Cell><Cell ss:StyleID="s56"><Data ss:Type="Number">4505</Data></Cell><Cell ss:StyleID="s56"><Data ss:Type="Number">0</Data></Cell><Cell ss:StyleID="s56"><Data ss:Type="Number">737</Data></Cell><Cell ss:StyleID="s57"><Data ss:Type="String">DC</Data></Cell><Cell ss:StyleID="s56"><Data ss:Type="Number">14</Data></Cell><Cell ss:StyleID="s52"><Data ss:Type="Number">668</Data></Cell><Cell ss:StyleID="s57"><Data ss:Type="Number">63</Data></Cell><Cell ss:StyleID="s57"><Data ss:Type="Number">274</Data></Cell><Cell ss:StyleID="s58"><Data ss:Type="String">BC</Data></Cell></Row><Row><Cell ss:StyleID="s50"><Data ss:Type="Number">10</Data></Cell><Cell ss:StyleID="s51"><Data ss:Type="Number">1740</Data></Cell><Cell ss:StyleID="s50"><Data ss:Type="Number">49</Data></Cell><Cell ss:StyleID="s51"><Data ss:Type="Number">110</Data></Cell><Cell ss:StyleID="s55"><Data ss:Type="String">BC</Data></Cell><Cell ss:StyleID="s50"><Data ss:Type="Number">50</Data></Cell><Cell ss:StyleID="s50"><Data ss:Type="Number">2494</Data></Cell><Cell ss:StyleID="s50"><Data ss:Type="Number">3</Data></Cell><Cell ss:StyleID="s51" ss:Formula="=4039-RC[-2]-RC[-1]"><Data ss:Type="Number">1542</Data></Cell><Cell ss:StyleID="s55"><Data ss:Type="String">DC</Data></Cell><Cell ss:StyleID="s50"><Data ss:Type="Number">8</Data></Cell><Cell ss:StyleID="s50"><Data ss:Type="Number">70632</Data></Cell><Cell ss:StyleID="s50"><Data ss:Type="Number">2528</Data></Cell><Cell ss:StyleID="s51"><Data ss:Type="Number">2719</Data></Cell><Cell ss:StyleID="s55"><Data ss:Type="String">BC</Data></Cell><Cell ss:StyleID="s50"><Data ss:Type="Number">14</Data></Cell><Cell ss:StyleID="s50"><Data ss:Type="Number">5144</Data></Cell><Cell ss:StyleID="s50"><Data ss:Type="Number">246</Data></Cell><Cell ss:StyleID="s51"><Data ss:Type="Number">1725</Data></Cell><Cell ss:StyleID="s55"><Data ss:Type="String">BC</Data></Cell><Cell ss:StyleID="s50"><Data ss:Type="Number">8</Data></Cell><Cell ss:StyleID="s50"><Data ss:Type="Number">11176</Data></Cell><Cell ss:StyleID="s50"><Data ss:Type="Number">363</Data></Cell><Cell ss:StyleID="s51"><Data ss:Type="Number">469</Data></Cell><Cell ss:StyleID="s55"><Data ss:Type="String">BC</Data></Cell><Cell ss:StyleID="s50"><Data ss:Type="Number">4</Data></Cell><Cell ss:StyleID="s50"><Data ss:Type="Number">36009</Data></Cell><Cell ss:StyleID="s50"><Data ss:Type="Number">491</Data></Cell><Cell ss:StyleID="s51"><Data ss:Type="Number">192</Data></Cell><Cell ss:StyleID="s55"><Data ss:Type="String">BC</Data></Cell><Cell ss:StyleID="s50"><Data ss:Type="Number">50</Data></Cell><Cell ss:StyleID="s50"><Data ss:Type="Number">14944</Data></Cell><Cell ss:StyleID="s50"><Data ss:Type="Number">14</Data></Cell><Cell ss:StyleID="s50"><Data ss:Type="Number">8175</Data></Cell><Cell ss:StyleID="s50"><Data ss:Type="String">DC</Data></Cell><Cell ss:StyleID="s56"><Data ss:Type="Number">0</Data></Cell><Cell ss:StyleID="s56"><Data ss:Type="Number">5232</Data></Cell><Cell ss:StyleID="s56"><Data ss:Type="Number">10</Data></Cell><Cell ss:StyleID="s56"><Data ss:Type="Number">0</Data></Cell><Cell ss:StyleID="s57"><Data ss:Type="String">BC</Data></Cell><Cell ss:StyleID="s56"><Data ss:Type="Number">15</Data></Cell><Cell ss:StyleID="s52"><Data ss:Type="Number">654</Data></Cell><Cell ss:StyleID="s57"><Data ss:Type="Number">61</Data></Cell><Cell ss:StyleID="s57"><Data ss:Type="Number">290</Data></Cell><Cell ss:StyleID="s58"><Data ss:Type="String">BC</Data></Cell></Row><Row><Cell ss:StyleID="s50"><Data ss:Type="Number">11</Data></Cell><Cell ss:StyleID="s51"><Data ss:Type="Number">1723</Data></Cell><Cell ss:StyleID="s50"><Data ss:Type="Number">50</Data></Cell><Cell ss:StyleID="s51"><Data ss:Type="Number">126</Data></Cell><Cell ss:StyleID="s55"><Data ss:Type="String">BC</Data></Cell><Cell ss:StyleID="s50"><Data ss:Type="Number">51</Data></Cell><Cell ss:StyleID="s50"><Data ss:Type="Number">2494</Data></Cell><Cell ss:StyleID="s50"><Data ss:Type="Number">2</Data></Cell><Cell ss:StyleID="s51" ss:Formula="=4039-RC[-2]-RC[-1]"><Data ss:Type="Number">1543</Data></Cell><Cell ss:StyleID="s55"><Data ss:Type="String">DC</Data></Cell><Cell ss:StyleID="s50"><Data ss:Type="Number">9</Data></Cell><Cell ss:StyleID="s50"><Data ss:Type="Number">70017</Data></Cell><Cell ss:StyleID="s50"><Data ss:Type="Number">2361</Data></Cell><Cell ss:StyleID="s51"><Data ss:Type="Number">3501</Data></Cell><Cell ss:StyleID="s55"><Data ss:Type="String">BC</Data></Cell><Cell ss:StyleID="s50"><Data ss:Type="Number">15</Data></Cell><Cell ss:StyleID="s50"><Data ss:Type="Number">5112</Data></Cell><Cell ss:StyleID="s50"><Data ss:Type="Number">207</Data></Cell><Cell ss:StyleID="s51"><Data ss:Type="Number">1796</Data></Cell><Cell ss:StyleID="s55"><Data ss:Type="String">BC</Data></Cell><Cell ss:StyleID="s50"><Data ss:Type="Number">9</Data></Cell><Cell ss:StyleID="s50"><Data ss:Type="Number">11091</Data></Cell><Cell ss:StyleID="s50"><Data ss:Type="Number">341</Data></Cell><Cell ss:StyleID="s51"><Data ss:Type="Number">576</Data></Cell><Cell ss:StyleID="s55"><Data ss:Type="String">BC</Data></Cell><Cell ss:StyleID="s50"><Data ss:Type="Number">5</Data></Cell><Cell ss:StyleID="s50"><Data ss:Type="Number">35739</Data></Cell><Cell ss:StyleID="s50"><Data ss:Type="Number">617</Data></Cell><Cell ss:StyleID="s51"><Data ss:Type="Number">336</Data></Cell><Cell ss:StyleID="s55"><Data ss:Type="String">BC</Data></Cell><Cell ss:StyleID="s50"><Data ss:Type="Number">51</Data></Cell><Cell ss:StyleID="s50"><Data ss:Type="Number">14941</Data></Cell><Cell ss:StyleID="s50"><Data ss:Type="Number">11</Data></Cell><Cell ss:StyleID="s50"><Data ss:Type="Number">8181</Data></Cell><Cell ss:StyleID="s50"><Data ss:Type="String">DC</Data></Cell><Cell ss:StyleID="s56"><Data ss:Type="Number">1</Data></Cell><Cell ss:StyleID="s56"><Data ss:Type="Number">5203</Data></Cell><Cell ss:StyleID="s56"><Data ss:Type="Number">36</Data></Cell><Cell ss:StyleID="s56"><Data ss:Type="Number">3</Data></Cell><Cell ss:StyleID="s57"><Data ss:Type="String">BC</Data></Cell><Cell ss:StyleID="s56"><Data ss:Type="Number">16</Data></Cell><Cell ss:StyleID="s52"><Data ss:Type="Number">648</Data></Cell><Cell ss:StyleID="s57"><Data ss:Type="Number">51</Data></Cell><Cell ss:StyleID="s57"><Data ss:Type="Number">306</Data></Cell><Cell ss:StyleID="s58"><Data ss:Type="String">BC</Data></Cell></Row><Row><Cell ss:StyleID="s50"><Data ss:Type="Number">12</Data></Cell><Cell ss:StyleID="s51"><Data ss:Type="Number">1712</Data></Cell><Cell ss:StyleID="s50"><Data ss:Type="Number">47</Data></Cell><Cell ss:StyleID="s51"><Data ss:Type="Number">140</Data></Cell><Cell ss:StyleID="s55"><Data ss:Type="String">BC</Data></Cell><Cell ss:StyleID="s50"><Data ss:Type="Number">52</Data></Cell><Cell ss:StyleID="s50"><Data ss:Type="Number">2494</Data></Cell><Cell ss:StyleID="s50"><Data ss:Type="Number">2</Data></Cell><Cell ss:StyleID="s51" ss:Formula="=4039-RC[-2]-RC[-1]"><Data ss:Type="Number">1543</Data></Cell><Cell ss:StyleID="s55"><Data ss:Type="String">DC</Data></Cell><Cell ss:StyleID="s50"><Data ss:Type="Number">10</Data></Cell><Cell ss:StyleID="s50"><Data ss:Type="Number">69530</Data></Cell><Cell ss:StyleID="s50"><Data ss:Type="Number">2126</Data></Cell><Cell ss:StyleID="s51"><Data ss:Type="Number">4223</Data></Cell><Cell ss:StyleID="s55"><Data ss:Type="String">BC</Data></Cell><Cell ss:StyleID="s50"><Data ss:Type="Number">16</Data></Cell><Cell ss:StyleID="s50"><Data ss:Type="Number">5095</Data></Cell><Cell ss:StyleID="s50"><Data ss:Type="Number">164</Data></Cell><Cell ss:StyleID="s51"><Data ss:Type="Number">1856</Data></Cell><Cell ss:StyleID="s55"><Data ss:Type="String">BC</Data></Cell><Cell ss:StyleID="s50"><Data ss:Type="Number">10</Data></Cell><Cell ss:StyleID="s50"><Data ss:Type="Number">11010</Data></Cell><Cell ss:StyleID="s50"><Data ss:Type="Number">323</Data></Cell><Cell ss:StyleID="s51"><Data ss:Type="Number">675</Data></Cell><Cell ss:StyleID="s55"><Data ss:Type="String">BC</Data></Cell><Cell ss:StyleID="s50"><Data ss:Type="Number">6</Data></Cell><Cell ss:StyleID="s50"><Data ss:Type="Number">35371</Data></Cell><Cell ss:StyleID="s50"><Data ss:Type="Number">807</Data></Cell><Cell ss:StyleID="s51"><Data ss:Type="Number">514</Data></Cell><Cell ss:StyleID="s55"><Data ss:Type="String">BC</Data></Cell><Cell ss:StyleID="s50"><Data ss:Type="Number">52</Data></Cell><Cell ss:StyleID="s50"><Data ss:Type="Number">14937</Data></Cell><Cell ss:StyleID="s50"><Data ss:Type="Number">10</Data></Cell><Cell ss:StyleID="s50"><Data ss:Type="Number">8186</Data></Cell><Cell ss:StyleID="s50"><Data ss:Type="String">DC</Data></Cell><Cell ss:StyleID="s56"><Data ss:Type="Number">2</Data></Cell><Cell ss:StyleID="s56"><Data ss:Type="Number">5167</Data></Cell><Cell ss:StyleID="s56"><Data ss:Type="Number">63</Data></Cell><Cell ss:StyleID="s56"><Data ss:Type="Number">12</Data></Cell><Cell ss:StyleID="s57"><Data ss:Type="String">BC</Data></Cell><Cell ss:StyleID="s56"><Data ss:Type="Number">17</Data></Cell><Cell ss:StyleID="s52"><Data ss:Type="Number">642</Data></Cell><Cell ss:StyleID="s57"><Data ss:Type="Number">43</Data></Cell><Cell ss:StyleID="s57"><Data ss:Type="Number">320</Data></Cell><Cell ss:StyleID="s58"><Data ss:Type="String">BC</Data></Cell></Row><Row><Cell ss:StyleID="s50"><Data ss:Type="Number">13</Data></Cell><Cell ss:StyleID="s51"><Data ss:Type="Number">1706</Data></Cell><Cell ss:StyleID="s50"><Data ss:Type="Number">34</Data></Cell><Cell ss:StyleID="s51"><Data ss:Type="Number">159</Data></Cell><Cell ss:StyleID="s55"><Data ss:Type="String">BC</Data></Cell><Cell ss:StyleID="s50"><Data ss:Type="Number">53</Data></Cell><Cell ss:StyleID="s50"><Data ss:Type="Number">2494</Data></Cell><Cell ss:StyleID="s50"><Data ss:Type="Number">2</Data></Cell><Cell ss:StyleID="s51" ss:Formula="=4039-RC[-2]-RC[-1]"><Data ss:Type="Number">1543</Data></Cell><Cell ss:StyleID="s55"><Data ss:Type="String">DC</Data></Cell><Cell ss:StyleID="s50"><Data ss:Type="Number">11</Data></Cell><Cell ss:StyleID="s50"><Data ss:Type="Number">69153</Data></Cell><Cell ss:StyleID="s50"><Data ss:Type="Number">1887</Data></Cell><Cell ss:StyleID="s51"><Data ss:Type="Number">4839</Data></Cell><Cell ss:StyleID="s55"><Data ss:Type="String">BC</Data></Cell><Cell ss:StyleID="s50"><Data ss:Type="Number">17</Data></Cell><Cell ss:StyleID="s50"><Data ss:Type="Number">5083</Data></Cell><Cell ss:StyleID="s50"><Data ss:Type="Number">126</Data></Cell><Cell ss:StyleID="s51"><Data ss:Type="Number">1906</Data></Cell><Cell ss:StyleID="s55"><Data ss:Type="String">BC</Data></Cell><Cell ss:StyleID="s50"><Data ss:Type="Number">11</Data></Cell><Cell ss:StyleID="s50"><Data ss:Type="Number">10927</Data></Cell><Cell ss:StyleID="s50"><Data ss:Type="Number">314</Data></Cell><Cell ss:StyleID="s51"><Data ss:Type="Number">767</Data></Cell><Cell ss:StyleID="s55"><Data ss:Type="String">BC</Data></Cell><Cell ss:StyleID="s50"><Data ss:Type="Number">7</Data></Cell><Cell ss:StyleID="s50"><Data ss:Type="Number">35006</Data></Cell><Cell ss:StyleID="s50"><Data ss:Type="Number">931</Data></Cell><Cell ss:StyleID="s51"><Data ss:Type="Number">755</Data></Cell><Cell ss:StyleID="s55"><Data ss:Type="String">BC</Data></Cell><Cell ss:StyleID="s50"><Data ss:Type="Number">53</Data></Cell><Cell ss:StyleID="s50"><Data ss:Type="Number">14937</Data></Cell><Cell ss:StyleID="s50"><Data ss:Type="Number">9</Data></Cell><Cell ss:StyleID="s50"><Data ss:Type="Number">8187</Data></Cell><Cell ss:StyleID="s50"><Data ss:Type="String">DC</Data></Cell><Cell ss:StyleID="s56"><Data ss:Type="Number">3</Data></Cell><Cell ss:StyleID="s56"><Data ss:Type="Number">5137</Data></Cell><Cell ss:StyleID="s56"><Data ss:Type="Number">77</Data></Cell><Cell ss:StyleID="s56"><Data ss:Type="Number">28</Data></Cell><Cell ss:StyleID="s57"><Data ss:Type="String">BC</Data></Cell><Cell ss:StyleID="s56"><Data ss:Type="Number">18</Data></Cell><Cell ss:StyleID="s52"><Data ss:Type="Number">637</Data></Cell><Cell ss:StyleID="s57"><Data ss:Type="Number">36</Data></Cell><Cell ss:StyleID="s57"><Data ss:Type="Number">332</Data></Cell><Cell ss:StyleID="s58"><Data ss:Type="String">BC</Data></Cell></Row><Row><Cell ss:StyleID="s50"><Data ss:Type="Number">14</Data></Cell><Cell ss:StyleID="s51"><Data ss:Type="Number">1698</Data></Cell><Cell ss:StyleID="s50"><Data ss:Type="Number">31</Data></Cell><Cell ss:StyleID="s51"><Data ss:Type="Number">170</Data></Cell><Cell ss:StyleID="s55"><Data ss:Type="String">BC</Data></Cell><Cell ss:StyleID="s50"><Data ss:Type="Number">54</Data></Cell><Cell ss:StyleID="s50"><Data ss:Type="Number">2494</Data></Cell><Cell ss:StyleID="s50"><Data ss:Type="Number">0</Data></Cell><Cell ss:StyleID="s51" ss:Formula="=4039-RC[-2]-RC[-1]"><Data ss:Type="Number">1545</Data></Cell><Cell ss:StyleID="s55"><Data ss:Type="String">DC</Data></Cell><Cell ss:StyleID="s50"><Data ss:Type="Number">12</Data></Cell><Cell ss:StyleID="s50"><Data ss:Type="Number">68873</Data></Cell><Cell ss:StyleID="s50"><Data ss:Type="Number">1581</Data></Cell><Cell ss:StyleID="s51"><Data ss:Type="Number">5425</Data></Cell><Cell ss:StyleID="s55"><Data ss:Type="String">BC</Data></Cell><Cell ss:StyleID="s50"><Data ss:Type="Number">18</Data></Cell><Cell ss:StyleID="s50"><Data ss:Type="Number">5072</Data></Cell><Cell ss:StyleID="s50"><Data ss:Type="Number">100</Data></Cell><Cell ss:StyleID="s51"><Data ss:Type="Number">1943</Data></Cell><Cell ss:StyleID="s55"><Data ss:Type="String">BC</Data></Cell><Cell ss:StyleID="s50"><Data ss:Type="Number">12</Data></Cell><Cell ss:StyleID="s50"><Data ss:Type="Number">10861</Data></Cell><Cell ss:StyleID="s50"><Data ss:Type="Number">288</Data></Cell><Cell ss:StyleID="s51"><Data ss:Type="Number">859</Data></Cell><Cell ss:StyleID="s55"><Data ss:Type="String">BC</Data></Cell><Cell ss:StyleID="s50"><Data ss:Type="Number">8</Data></Cell><Cell ss:StyleID="s50"><Data ss:Type="Number">34700</Data></Cell><Cell ss:StyleID="s50"><Data ss:Type="Number">942</Data></Cell><Cell ss:StyleID="s51"><Data ss:Type="Number">1050</Data></Cell><Cell ss:StyleID="s55"><Data ss:Type="String">BC</Data></Cell><Cell ss:StyleID="s50"><Data ss:Type="Number">54</Data></Cell><Cell ss:StyleID="s50"><Data ss:Type="Number">14937</Data></Cell><Cell ss:StyleID="s50"><Data ss:Type="Number">5</Data></Cell><Cell ss:StyleID="s50"><Data ss:Type="Number">8191</Data></Cell><Cell ss:StyleID="s50"><Data ss:Type="String">DC</Data></Cell><Cell ss:StyleID="s56"><Data ss:Type="Number">4</Data></Cell><Cell ss:StyleID="s56"><Data ss:Type="Number">5110</Data></Cell><Cell ss:StyleID="s56"><Data ss:Type="Number">84</Data></Cell><Cell ss:StyleID="s56"><Data ss:Type="Number">48</Data></Cell><Cell ss:StyleID="s57"><Data ss:Type="String">BC</Data></Cell><Cell ss:StyleID="s56"><Data ss:Type="Number">19</Data></Cell><Cell ss:StyleID="s52"><Data ss:Type="Number">632</Data></Cell><Cell ss:StyleID="s57"><Data ss:Type="Number">36</Data></Cell><Cell ss:StyleID="s57"><Data ss:Type="Number">337</Data></Cell><Cell ss:StyleID="s58"><Data ss:Type="String">BC</Data></Cell></Row><Row><Cell ss:StyleID="s50"><Data ss:Type="Number">15</Data></Cell><Cell ss:StyleID="s51"><Data ss:Type="Number">1693</Data></Cell><Cell ss:StyleID="s50"><Data ss:Type="Number">32</Data></Cell><Cell ss:StyleID="s51"><Data ss:Type="Number">174</Data></Cell><Cell ss:StyleID="s55"><Data ss:Type="String">BC</Data></Cell><Cell ss:StyleID="s50"><Data ss:Type="Number">0</Data></Cell><Cell ss:StyleID="s50"><Data ss:Type="Number">4029</Data></Cell><Cell ss:StyleID="s50"><Data ss:Type="Number">10</Data></Cell><Cell ss:StyleID="s51" ss:Formula="=4039-RC[-2]-RC[-1]"><Data ss:Type="Number">0</Data></Cell><Cell ss:StyleID="s55"><Data ss:Type="String">BC</Data></Cell><Cell ss:StyleID="s50"><Data ss:Type="Number">13</Data></Cell><Cell ss:StyleID="s50"><Data ss:Type="Number">68655</Data></Cell><Cell ss:StyleID="s50"><Data ss:Type="Number">1300</Data></Cell><Cell ss:StyleID="s51"><Data ss:Type="Number">5924</Data></Cell><Cell ss:StyleID="s55"><Data ss:Type="String">BC</Data></Cell><Cell ss:StyleID="s50"><Data ss:Type="Number">19</Data></Cell><Cell ss:StyleID="s50"><Data ss:Type="Number">5062</Data></Cell><Cell ss:StyleID="s50"><Data ss:Type="Number">80</Data></Cell><Cell ss:StyleID="s51"><Data ss:Type="Number">1973</Data></Cell><Cell ss:StyleID="s55"><Data ss:Type="String">BC</Data></Cell><Cell ss:StyleID="s50"><Data ss:Type="Number">13</Data></Cell><Cell ss:StyleID="s50"><Data ss:Type="Number">10801</Data></Cell><Cell ss:StyleID="s50"><Data ss:Type="Number">258</Data></Cell><Cell ss:StyleID="s51"><Data ss:Type="Number">949</Data></Cell><Cell ss:StyleID="s55"><Data ss:Type="String">BC</Data></Cell><Cell ss:StyleID="s50"><Data ss:Type="Number">9</Data></Cell><Cell ss:StyleID="s50"><Data ss:Type="Number">34413</Data></Cell><Cell ss:StyleID="s50"><Data ss:Type="Number">956</Data></Cell><Cell ss:StyleID="s51"><Data ss:Type="Number">1323</Data></Cell><Cell ss:StyleID="s55"><Data ss:Type="String">BC</Data></Cell><Cell ss:StyleID="s50"><Data ss:Type="Number">55</Data></Cell><Cell ss:StyleID="s50"><Data ss:Type="Number">14936</Data></Cell><Cell ss:StyleID="s50"><Data ss:Type="Number">6</Data></Cell><Cell ss:StyleID="s50"><Data ss:Type="Number">8191</Data></Cell><Cell ss:StyleID="s50"><Data ss:Type="String">DC</Data></Cell><Cell ss:StyleID="s56"><Data ss:Type="Number">5</Data></Cell><Cell ss:StyleID="s56"><Data ss:Type="Number">5088</Data></Cell><Cell ss:StyleID="s56"><Data ss:Type="Number">78</Data></Cell><Cell ss:StyleID="s56"><Data ss:Type="Number">76</Data></Cell><Cell ss:StyleID="s57"><Data ss:Type="String">BC</Data></Cell><Cell ss:StyleID="s56"><Data ss:Type="Number">20</Data></Cell><Cell ss:StyleID="s52"><Data ss:Type="Number">629</Data></Cell><Cell ss:StyleID="s57"><Data ss:Type="Number">29</Data></Cell><Cell ss:StyleID="s57"><Data ss:Type="Number">347</Data></Cell><Cell ss:StyleID="s58"><Data ss:Type="String">BC</Data></Cell></Row><Row><Cell ss:StyleID="s50"><Data ss:Type="Number">16</Data></Cell><Cell ss:StyleID="s51"><Data ss:Type="Number">1689</Data></Cell><Cell ss:StyleID="s50"><Data ss:Type="Number">26</Data></Cell><Cell ss:StyleID="s51"><Data ss:Type="Number">184</Data></Cell><Cell ss:StyleID="s55"><Data ss:Type="String">BC</Data></Cell><Cell ss:StyleID="s50"><Data ss:Type="Number">1</Data></Cell><Cell ss:StyleID="s50"><Data ss:Type="Number">3987</Data></Cell><Cell ss:StyleID="s50"><Data ss:Type="Number">48</Data></Cell><Cell ss:StyleID="s51" ss:Formula="=4039-RC[-2]-RC[-1]"><Data ss:Type="Number">4</Data></Cell><Cell ss:StyleID="s55"><Data ss:Type="String">BC</Data></Cell><Cell ss:StyleID="s50"><Data ss:Type="Number">14</Data></Cell><Cell ss:StyleID="s50"><Data ss:Type="Number">68469</Data></Cell><Cell ss:StyleID="s50"><Data ss:Type="Number">1099</Data></Cell><Cell ss:StyleID="s51"><Data ss:Type="Number">6311</Data></Cell><Cell ss:StyleID="s55"><Data ss:Type="String">BC</Data></Cell><Cell ss:StyleID="s50"><Data ss:Type="Number">20</Data></Cell><Cell ss:StyleID="s50"><Data ss:Type="Number">5055</Data></Cell><Cell ss:StyleID="s50"><Data ss:Type="Number">66</Data></Cell><Cell ss:StyleID="s51"><Data ss:Type="Number">1994</Data></Cell><Cell ss:StyleID="s55"><Data ss:Type="String">BC</Data></Cell><Cell ss:StyleID="s50"><Data ss:Type="Number">14</Data></Cell><Cell ss:StyleID="s50"><Data ss:Type="Number">10761</Data></Cell><Cell ss:StyleID="s50"><Data ss:Type="Number">214</Data></Cell><Cell ss:StyleID="s51"><Data ss:Type="Number">1033</Data></Cell><Cell ss:StyleID="s55"><Data ss:Type="String">BC</Data></Cell><Cell ss:StyleID="s50"><Data ss:Type="Number">10</Data></Cell><Cell ss:StyleID="s50"><Data ss:Type="Number">34157</Data></Cell><Cell ss:StyleID="s50"><Data ss:Type="Number">939</Data></Cell><Cell ss:StyleID="s51"><Data ss:Type="Number">1596</Data></Cell><Cell ss:StyleID="s55"><Data ss:Type="String">BC</Data></Cell><Cell ss:StyleID="s50"><Data ss:Type="Number">56</Data></Cell><Cell ss:StyleID="s50"><Data ss:Type="Number">14934</Data></Cell><Cell ss:StyleID="s50"><Data ss:Type="Number">5</Data></Cell><Cell ss:StyleID="s50"><Data ss:Type="Number">8194</Data></Cell><Cell ss:StyleID="s50"><Data ss:Type="String">DC</Data></Cell><Cell ss:StyleID="s56"><Data ss:Type="Number">6</Data></Cell><Cell ss:StyleID="s56"><Data ss:Type="Number">5060</Data></Cell><Cell ss:StyleID="s56"><Data ss:Type="Number">86</Data></Cell><Cell ss:StyleID="s56"><Data ss:Type="Number">96</Data></Cell><Cell ss:StyleID="s57"><Data ss:Type="String">BC</Data></Cell><Cell ss:StyleID="s56"><Data ss:Type="Number">21</Data></Cell><Cell ss:StyleID="s52"><Data ss:Type="Number">626</Data></Cell><Cell ss:StyleID="s57"><Data ss:Type="Number">25</Data></Cell><Cell ss:StyleID="s57"><Data ss:Type="Number">354</Data></Cell><Cell ss:StyleID="s58"><Data ss:Type="String">BC</Data></Cell></Row><Row><Cell ss:StyleID="s50"><Data ss:Type="Number">17</Data></Cell><Cell ss:StyleID="s51"><Data ss:Type="Number">1683</Data></Cell><Cell ss:StyleID="s50"><Data ss:Type="Number">22</Data></Cell><Cell ss:StyleID="s51"><Data ss:Type="Number">194</Data></Cell><Cell ss:StyleID="s55"><Data ss:Type="String">BC</Data></Cell><Cell ss:StyleID="s50"><Data ss:Type="Number">2</Data></Cell><Cell ss:StyleID="s50"><Data ss:Type="Number">3957</Data></Cell><Cell ss:StyleID="s50"><Data ss:Type="Number">68</Data></Cell><Cell ss:StyleID="s51" ss:Formula="=4039-RC[-2]-RC[-1]"><Data ss:Type="Number">14</Data></Cell><Cell ss:StyleID="s55"><Data ss:Type="String">BC</Data></Cell><Cell ss:StyleID="s50"><Data ss:Type="Number">15</Data></Cell><Cell ss:StyleID="s50"><Data ss:Type="Number">68336</Data></Cell><Cell ss:StyleID="s50"><Data ss:Type="Number">929</Data></Cell><Cell ss:StyleID="s51"><Data ss:Type="Number">6614</Data></Cell><Cell ss:StyleID="s55"><Data ss:Type="String">BC</Data></Cell><Cell ss:StyleID="s50"><Data ss:Type="Number">21</Data></Cell><Cell ss:StyleID="s50"><Data ss:Type="Number">5053</Data></Cell><Cell ss:StyleID="s50"><Data ss:Type="Number">46</Data></Cell><Cell ss:StyleID="s51"><Data ss:Type="Number">2016</Data></Cell><Cell ss:StyleID="s55"><Data ss:Type="String">BC</Data></Cell><Cell ss:StyleID="s50"><Data ss:Type="Number">15</Data></Cell><Cell ss:StyleID="s50"><Data ss:Type="Number">10723</Data></Cell><Cell ss:StyleID="s50"><Data ss:Type="Number">190</Data></Cell><Cell ss:StyleID="s51"><Data ss:Type="Number">1095</Data></Cell><Cell ss:StyleID="s55"><Data ss:Type="String">BC</Data></Cell><Cell ss:StyleID="s50"><Data ss:Type="Number">11</Data></Cell><Cell ss:StyleID="s50"><Data ss:Type="Number">33941</Data></Cell><Cell ss:StyleID="s50"><Data ss:Type="Number">879</Data></Cell><Cell ss:StyleID="s51"><Data ss:Type="Number">1872</Data></Cell><Cell ss:StyleID="s55"><Data ss:Type="String">BC</Data></Cell><Cell ss:StyleID="s50"><Data ss:Type="Number">57</Data></Cell><Cell ss:StyleID="s50"><Data ss:Type="Number">14933</Data></Cell><Cell ss:StyleID="s50"><Data ss:Type="Number">5</Data></Cell><Cell ss:StyleID="s50"><Data ss:Type="Number">8195</Data></Cell><Cell ss:StyleID="s50"><Data ss:Type="String">DC</Data></Cell><Cell ss:StyleID="s56"><Data ss:Type="Number">7</Data></Cell><Cell ss:StyleID="s56"><Data ss:Type="Number">5023</Data></Cell><Cell ss:StyleID="s56"><Data ss:Type="Number">101</Data></Cell><Cell ss:StyleID="s56"><Data ss:Type="Number">118</Data></Cell><Cell ss:StyleID="s57"><Data ss:Type="String">BC</Data></Cell><Cell ss:StyleID="s56"><Data ss:Type="Number">22</Data></Cell><Cell ss:StyleID="s52"><Data ss:Type="Number">625</Data></Cell><Cell ss:StyleID="s57"><Data ss:Type="Number">19</Data></Cell><Cell ss:StyleID="s57"><Data ss:Type="Number">361</Data></Cell><Cell ss:StyleID="s58"><Data ss:Type="String">BC</Data></Cell></Row><Row><Cell ss:StyleID="s50"><Data ss:Type="Number">18</Data></Cell><Cell ss:StyleID="s51"><Data ss:Type="Number">1675</Data></Cell><Cell ss:StyleID="s50"><Data ss:Type="Number">22</Data></Cell><Cell ss:StyleID="s51"><Data ss:Type="Number">202</Data></Cell><Cell ss:StyleID="s55"><Data ss:Type="String">BC</Data></Cell><Cell ss:StyleID="s50"><Data ss:Type="Number">3</Data></Cell><Cell ss:StyleID="s50"><Data ss:Type="Number">3918</Data></Cell><Cell ss:StyleID="s50"><Data ss:Type="Number">85</Data></Cell><Cell ss:StyleID="s51" ss:Formula="=4039-RC[-2]-RC[-1]"><Data ss:Type="Number">36</Data></Cell><Cell ss:StyleID="s55"><Data ss:Type="String">BC</Data></Cell><Cell ss:StyleID="s50"><Data ss:Type="Number">16</Data></Cell><Cell ss:StyleID="s50"><Data ss:Type="Number">68248</Data></Cell><Cell ss:StyleID="s50"><Data ss:Type="Number">732</Data></Cell><Cell ss:StyleID="s51"><Data ss:Type="Number">6899</Data></Cell><Cell ss:StyleID="s55"><Data ss:Type="String">BC</Data></Cell><Cell ss:StyleID="s50"><Data ss:Type="Number">22</Data></Cell><Cell ss:StyleID="s50"><Data ss:Type="Number">5047</Data></Cell><Cell ss:StyleID="s50"><Data ss:Type="Number">39</Data></Cell><Cell ss:StyleID="s51"><Data ss:Type="Number">2029</Data></Cell><Cell ss:StyleID="s55"><Data ss:Type="String">BC</Data></Cell><Cell ss:StyleID="s50"><Data ss:Type="Number">16</Data></Cell><Cell ss:StyleID="s50"><Data ss:Type="Number">10700</Data></Cell><Cell ss:StyleID="s50"><Data ss:Type="Number">164</Data></Cell><Cell ss:StyleID="s51"><Data ss:Type="Number">1144</Data></Cell><Cell ss:StyleID="s55"><Data ss:Type="String">BC</Data></Cell><Cell ss:StyleID="s50"><Data ss:Type="Number">12</Data></Cell><Cell ss:StyleID="s50"><Data ss:Type="Number">33749</Data></Cell><Cell ss:StyleID="s50"><Data ss:Type="Number">792</Data></Cell><Cell ss:StyleID="s51"><Data ss:Type="Number">2151</Data></Cell><Cell ss:StyleID="s55"><Data ss:Type="String">BC</Data></Cell><Cell ss:StyleID="s50"><Data ss:Type="Number">58</Data></Cell><Cell ss:StyleID="s50"><Data ss:Type="Number">14933</Data></Cell><Cell ss:StyleID="s50"><Data ss:Type="Number">4</Data></Cell><Cell ss:StyleID="s50"><Data ss:Type="Number">8196</Data></Cell><Cell ss:StyleID="s50"><Data ss:Type="String">DC</Data></Cell><Cell ss:StyleID="s56"><Data ss:Type="Number">8</Data></Cell><Cell ss:StyleID="s56"><Data ss:Type="Number">4984</Data></Cell><Cell ss:StyleID="s56"><Data ss:Type="Number">101</Data></Cell><Cell ss:StyleID="s56"><Data ss:Type="Number">157</Data></Cell><Cell ss:StyleID="s57"><Data ss:Type="String">BC</Data></Cell><Cell ss:StyleID="s56"><Data ss:Type="Number">23</Data></Cell><Cell ss:StyleID="s52"><Data ss:Type="Number">622</Data></Cell><Cell ss:StyleID="s57"><Data ss:Type="Number">15</Data></Cell><Cell ss:StyleID="s57"><Data ss:Type="Number">368</Data></Cell><Cell ss:StyleID="s58"><Data ss:Type="String">BC</Data></Cell></Row><Row><Cell ss:StyleID="s50"><Data ss:Type="Number">19</Data></Cell><Cell ss:StyleID="s51"><Data ss:Type="Number">1669</Data></Cell><Cell ss:StyleID="s50"><Data ss:Type="Number">24</Data></Cell><Cell ss:StyleID="s51"><Data ss:Type="Number">206</Data></Cell><Cell ss:StyleID="s55"><Data ss:Type="String">BC</Data></Cell><Cell ss:StyleID="s50"><Data ss:Type="Number">4</Data></Cell><Cell ss:StyleID="s50"><Data ss:Type="Number">3852</Data></Cell><Cell ss:StyleID="s50"><Data ss:Type="Number">127</Data></Cell><Cell ss:StyleID="s51" ss:Formula="=4039-RC[-2]-RC[-1]"><Data ss:Type="Number">60</Data></Cell><Cell ss:StyleID="s55"><Data ss:Type="String">BC</Data></Cell><Cell ss:StyleID="s50"><Data ss:Type="Number">17</Data></Cell><Cell ss:StyleID="s50"><Data ss:Type="Number">68165</Data></Cell><Cell ss:StyleID="s50"><Data ss:Type="Number">599</Data></Cell><Cell ss:StyleID="s51"><Data ss:Type="Number">7115</Data></Cell><Cell ss:StyleID="s55"><Data ss:Type="String">BC</Data></Cell><Cell ss:StyleID="s50"><Data ss:Type="Number">23</Data></Cell><Cell ss:StyleID="s50"><Data ss:Type="Number">5044</Data></Cell><Cell ss:StyleID="s50"><Data ss:Type="Number">27</Data></Cell><Cell ss:StyleID="s51"><Data ss:Type="Number">2044</Data></Cell><Cell ss:StyleID="s55"><Data ss:Type="String">BC</Data></Cell><Cell ss:StyleID="s50"><Data ss:Type="Number">17</Data></Cell><Cell ss:StyleID="s50"><Data ss:Type="Number">10673</Data></Cell><Cell ss:StyleID="s50"><Data ss:Type="Number">130</Data></Cell><Cell ss:StyleID="s51"><Data ss:Type="Number">1205</Data></Cell><Cell ss:StyleID="s55"><Data ss:Type="String">BC</Data></Cell><Cell ss:StyleID="s50"><Data ss:Type="Number">13</Data></Cell><Cell ss:StyleID="s50"><Data ss:Type="Number">33601</Data></Cell><Cell ss:StyleID="s50"><Data ss:Type="Number">697</Data></Cell><Cell ss:StyleID="s51"><Data ss:Type="Number">2394</Data></Cell><Cell ss:StyleID="s55"><Data ss:Type="String">BC</Data></Cell><Cell ss:StyleID="s50"><Data ss:Type="Number">59</Data></Cell><Cell ss:StyleID="s50"><Data ss:Type="Number">14933</Data></Cell><Cell ss:StyleID="s50"><Data ss:Type="Number">2</Data></Cell><Cell ss:StyleID="s50"><Data ss:Type="Number">8198</Data></Cell><Cell ss:StyleID="s50"><Data ss:Type="String">DC</Data></Cell><Cell ss:StyleID="s56"><Data ss:Type="Number">9</Data></Cell><Cell ss:StyleID="s56"><Data ss:Type="Number">4947</Data></Cell><Cell ss:StyleID="s56"><Data ss:Type="Number">111</Data></Cell><Cell ss:StyleID="s56"><Data ss:Type="Number">184</Data></Cell><Cell ss:StyleID="s57"><Data ss:Type="String">BC</Data></Cell><Cell ss:StyleID="s56"><Data ss:Type="Number">24</Data></Cell><Cell ss:StyleID="s52"><Data ss:Type="Number">620</Data></Cell><Cell ss:StyleID="s57"><Data ss:Type="Number">11</Data></Cell><Cell ss:StyleID="s57"><Data ss:Type="Number">374</Data></Cell><Cell ss:StyleID="s58"><Data ss:Type="String">BC</Data></Cell></Row><Row><Cell ss:StyleID="s50"><Data ss:Type="Number">20</Data></Cell><Cell ss:StyleID="s51"><Data ss:Type="Number">1665</Data></Cell><Cell ss:StyleID="s50"><Data ss:Type="Number">16</Data></Cell><Cell ss:StyleID="s51"><Data ss:Type="Number">218</Data></Cell><Cell ss:StyleID="s55"><Data ss:Type="String">BC</Data></Cell><Cell ss:StyleID="s50"><Data ss:Type="Number">5</Data></Cell><Cell ss:StyleID="s50"><Data ss:Type="Number">3771</Data></Cell><Cell ss:StyleID="s50"><Data ss:Type="Number">170</Data></Cell><Cell ss:StyleID="s51" ss:Formula="=4039-RC[-2]-RC[-1]"><Data ss:Type="Number">98</Data></Cell><Cell ss:StyleID="s55"><Data ss:Type="String">BC</Data></Cell><Cell ss:StyleID="s50"><Data ss:Type="Number">18</Data></Cell><Cell ss:StyleID="s50"><Data ss:Type="Number">68100</Data></Cell><Cell ss:StyleID="s50"><Data ss:Type="Number">474</Data></Cell><Cell ss:StyleID="s51"><Data ss:Type="Number">7305</Data></Cell><Cell ss:StyleID="s55"><Data ss:Type="String">BC</Data></Cell><Cell ss:StyleID="s50"><Data ss:Type="Number">24</Data></Cell><Cell ss:StyleID="s50"><Data ss:Type="Number">5042</Data></Cell><Cell ss:StyleID="s50"><Data ss:Type="Number">23</Data></Cell><Cell ss:StyleID="s51"><Data ss:Type="Number">2050</Data></Cell><Cell ss:StyleID="s55"><Data ss:Type="String">BC</Data></Cell><Cell ss:StyleID="s50"><Data ss:Type="Number">18</Data></Cell><Cell ss:StyleID="s50"><Data ss:Type="Number">10657</Data></Cell><Cell ss:StyleID="s50"><Data ss:Type="Number">96</Data></Cell><Cell ss:StyleID="s51"><Data ss:Type="Number">1255</Data></Cell><Cell ss:StyleID="s55"><Data ss:Type="String">BC</Data></Cell><Cell ss:StyleID="s50"><Data ss:Type="Number">14</Data></Cell><Cell ss:StyleID="s50"><Data ss:Type="Number">33469</Data></Cell><Cell ss:StyleID="s50"><Data ss:Type="Number">616</Data></Cell><Cell ss:StyleID="s51"><Data ss:Type="Number">2607</Data></Cell><Cell ss:StyleID="s55"><Data ss:Type="String">BC</Data></Cell><Cell ss:StyleID="s50"><Data ss:Type="Number">60</Data></Cell><Cell ss:StyleID="s50"><Data ss:Type="Number">14933</Data></Cell><Cell ss:StyleID="s50"><Data ss:Type="Number">2</Data></Cell><Cell ss:StyleID="s50"><Data ss:Type="Number">8198</Data></Cell><Cell ss:StyleID="s50"><Data ss:Type="String">DC</Data></Cell><Cell ss:StyleID="s56"><Data ss:Type="Number">10</Data></Cell><Cell ss:StyleID="s56"><Data ss:Type="Number">4909</Data></Cell><Cell ss:StyleID="s56"><Data ss:Type="Number">109</Data></Cell><Cell ss:StyleID="s56"><Data ss:Type="Number">224</Data></Cell><Cell ss:StyleID="s57"><Data ss:Type="String">BC</Data></Cell><Cell ss:StyleID="s56"><Data ss:Type="Number">25</Data></Cell><Cell ss:StyleID="s52"><Data ss:Type="Number">620</Data></Cell><Cell ss:StyleID="s57"><Data ss:Type="Number">4</Data></Cell><Cell ss:StyleID="s57"><Data ss:Type="Number">381</Data></Cell><Cell ss:StyleID="s58"><Data ss:Type="String">BC</Data></Cell></Row><Row><Cell ss:StyleID="s50"><Data ss:Type="Number">21</Data></Cell><Cell ss:StyleID="s51"><Data ss:Type="Number">1663</Data></Cell><Cell ss:StyleID="s50"><Data ss:Type="Number">14</Data></Cell><Cell ss:StyleID="s51"><Data ss:Type="Number">222</Data></Cell><Cell ss:StyleID="s55"><Data ss:Type="String">BC</Data></Cell><Cell ss:StyleID="s50"><Data ss:Type="Number">6</Data></Cell><Cell ss:StyleID="s50"><Data ss:Type="Number">3654</Data></Cell><Cell ss:StyleID="s50"><Data ss:Type="Number">230</Data></Cell><Cell ss:StyleID="s51" ss:Formula="=4039-RC[-2]-RC[-1]"><Data ss:Type="Number">155</Data></Cell><Cell ss:StyleID="s55"><Data ss:Type="String">BC</Data></Cell><Cell ss:StyleID="s50"><Data ss:Type="Number">19</Data></Cell><Cell ss:StyleID="s50"><Data ss:Type="Number">68060</Data></Cell><Cell ss:StyleID="s50"><Data ss:Type="Number">370</Data></Cell><Cell ss:StyleID="s51"><Data ss:Type="Number">7449</Data></Cell><Cell ss:StyleID="s55"><Data ss:Type="String">BC</Data></Cell><Cell ss:StyleID="s50"><Data ss:Type="Number">25</Data></Cell><Cell ss:StyleID="s50"><Data ss:Type="Number">5042</Data></Cell><Cell ss:StyleID="s50"><Data ss:Type="Number">13</Data></Cell><Cell ss:StyleID="s51"><Data ss:Type="Number">2060</Data></Cell><Cell ss:StyleID="s55"><Data ss:Type="String">BC</Data></Cell><Cell ss:StyleID="s50"><Data ss:Type="Number">19</Data></Cell><Cell ss:StyleID="s50"><Data ss:Type="Number">10644</Data></Cell><Cell ss:StyleID="s50"><Data ss:Type="Number">87</Data></Cell><Cell ss:StyleID="s51"><Data ss:Type="Number">1277</Data></Cell><Cell ss:StyleID="s55"><Data ss:Type="String">BC</Data></Cell><Cell ss:StyleID="s50"><Data ss:Type="Number">15</Data></Cell><Cell ss:StyleID="s50"><Data ss:Type="Number">33360</Data></Cell><Cell ss:StyleID="s50"><Data ss:Type="Number">535</Data></Cell><Cell ss:StyleID="s51"><Data ss:Type="Number">2797</Data></Cell><Cell ss:StyleID="s55"><Data ss:Type="String">BC</Data></Cell><Cell ss:StyleID="s50"><Data ss:Type="Number">61</Data></Cell><Cell ss:StyleID="s50"><Data ss:Type="Number">14932</Data></Cell><Cell ss:StyleID="s50"><Data ss:Type="Number">2</Data></Cell><Cell ss:StyleID="s50"><Data ss:Type="Number">8199</Data></Cell><Cell ss:StyleID="s50"><Data ss:Type="String">DC</Data></Cell><Cell ss:StyleID="s56"><Data ss:Type="Number">11</Data></Cell><Cell ss:StyleID="s56"><Data ss:Type="Number">4871</Data></Cell><Cell ss:StyleID="s56"><Data ss:Type="Number">105</Data></Cell><Cell ss:StyleID="s56"><Data ss:Type="Number">266</Data></Cell><Cell ss:StyleID="s57"><Data ss:Type="String">BC</Data></Cell><Cell ss:StyleID="s56"><Data ss:Type="Number">26</Data></Cell><Cell ss:StyleID="s52"><Data ss:Type="Number">620</Data></Cell><Cell ss:StyleID="s57"><Data ss:Type="Number">4</Data></Cell><Cell ss:StyleID="s57"><Data ss:Type="Number">381</Data></Cell><Cell ss:StyleID="s58"><Data ss:Type="String">BC</Data></Cell></Row><Row><Cell ss:StyleID="s50"><Data ss:Type="Number">22</Data></Cell><Cell ss:StyleID="s51"><Data ss:Type="Number">1659</Data></Cell><Cell ss:StyleID="s50"><Data ss:Type="Number">11</Data></Cell><Cell ss:StyleID="s51"><Data ss:Type="Number">229</Data></Cell><Cell ss:StyleID="s55"><Data ss:Type="String">BC</Data></Cell><Cell ss:StyleID="s50"><Data ss:Type="Number">7</Data></Cell><Cell ss:StyleID="s50"><Data ss:Type="Number">3503</Data></Cell><Cell ss:StyleID="s50"><Data ss:Type="Number">319</Data></Cell><Cell ss:StyleID="s51" ss:Formula="=4039-RC[-2]-RC[-1]"><Data ss:Type="Number">217</Data></Cell><Cell ss:StyleID="s55"><Data ss:Type="String">BC</Data></Cell><Cell ss:StyleID="s50"><Data ss:Type="Number">20</Data></Cell><Cell ss:StyleID="s50"><Data ss:Type="Number">68035</Data></Cell><Cell ss:StyleID="s50"><Data ss:Type="Number">289</Data></Cell><Cell ss:StyleID="s51"><Data ss:Type="Number">7555</Data></Cell><Cell ss:StyleID="s55"><Data ss:Type="String">BC</Data></Cell><Cell ss:StyleID="s50"><Data ss:Type="Number">26</Data></Cell><Cell ss:StyleID="s50"><Data ss:Type="Number">5042</Data></Cell><Cell ss:StyleID="s50"><Data ss:Type="Number">8</Data></Cell><Cell ss:StyleID="s51"><Data ss:Type="Number">2065</Data></Cell><Cell ss:StyleID="s55"><Data ss:Type="String">BC</Data></Cell><Cell ss:StyleID="s50"><Data ss:Type="Number">20</Data></Cell><Cell ss:StyleID="s50"><Data ss:Type="Number">10631</Data></Cell><Cell ss:StyleID="s50"><Data ss:Type="Number">84</Data></Cell><Cell ss:StyleID="s51"><Data ss:Type="Number">1293</Data></Cell><Cell ss:StyleID="s55"><Data ss:Type="String">BC</Data></Cell><Cell ss:StyleID="s50"><Data ss:Type="Number">16</Data></Cell><Cell ss:StyleID="s50"><Data ss:Type="Number">33276</Data></Cell><Cell ss:StyleID="s50"><Data ss:Type="Number">462</Data></Cell><Cell ss:StyleID="s51"><Data ss:Type="Number">2954</Data></Cell><Cell ss:StyleID="s55"><Data ss:Type="String">BC</Data></Cell><Cell ss:StyleID="s50"><Data ss:Type="Number">62</Data></Cell><Cell ss:StyleID="s50"><Data ss:Type="Number">14932</Data></Cell><Cell ss:StyleID="s50"><Data ss:Type="Number">1</Data></Cell><Cell ss:StyleID="s50"><Data ss:Type="Number">8200</Data></Cell><Cell ss:StyleID="s50"><Data ss:Type="String">DC</Data></Cell><Cell ss:StyleID="s56"><Data ss:Type="Number">12</Data></Cell><Cell ss:StyleID="s56"><Data ss:Type="Number">4846</Data></Cell><Cell ss:StyleID="s56"><Data ss:Type="Number">100</Data></Cell><Cell ss:StyleID="s56"><Data ss:Type="Number">296</Data></Cell><Cell ss:StyleID="s57"><Data ss:Type="String">BC</Data></Cell><Cell ss:StyleID="s56"><Data ss:Type="Number">27</Data></Cell><Cell ss:StyleID="s52"><Data ss:Type="Number">620</Data></Cell><Cell ss:StyleID="s57"><Data ss:Type="Number">3</Data></Cell><Cell ss:StyleID="s57"><Data ss:Type="Number">382</Data></Cell><Cell ss:StyleID="s58"><Data ss:Type="String">BC</Data></Cell></Row><Row><Cell ss:StyleID="s50"><Data ss:Type="Number">23</Data></Cell><Cell ss:StyleID="s51"><Data ss:Type="Number">1653</Data></Cell><Cell ss:StyleID="s50"><Data ss:Type="Number">13</Data></Cell><Cell ss:StyleID="s51"><Data ss:Type="Number">233</Data></Cell><Cell ss:StyleID="s55"><Data ss:Type="String">BC</Data></Cell><Cell ss:StyleID="s50"><Data ss:Type="Number">8</Data></Cell><Cell ss:StyleID="s50"><Data ss:Type="Number">3342</Data></Cell><Cell ss:StyleID="s50"><Data ss:Type="Number">370</Data></Cell><Cell ss:StyleID="s51" ss:Formula="=4039-RC[-2]-RC[-1]"><Data ss:Type="Number">327</Data></Cell><Cell ss:StyleID="s55"><Data ss:Type="String">BC</Data></Cell><Cell ss:StyleID="s50"><Data ss:Type="Number">21</Data></Cell><Cell ss:StyleID="s50"><Data ss:Type="Number">68011</Data></Cell><Cell ss:StyleID="s50"><Data ss:Type="Number">221</Data></Cell><Cell ss:StyleID="s51"><Data ss:Type="Number">7647</Data></Cell><Cell ss:StyleID="s55"><Data ss:Type="String">BC</Data></Cell><Cell ss:StyleID="s50"><Data ss:Type="Number">27</Data></Cell><Cell ss:StyleID="s50"><Data ss:Type="Number">5042</Data></Cell><Cell ss:StyleID="s50"><Data ss:Type="Number">6</Data></Cell><Cell ss:StyleID="s51"><Data ss:Type="Number">2067</Data></Cell><Cell ss:StyleID="s55"><Data ss:Type="String">BC</Data></Cell><Cell ss:StyleID="s50"><Data ss:Type="Number">21</Data></Cell><Cell ss:StyleID="s50"><Data ss:Type="Number">10617</Data></Cell><Cell ss:StyleID="s50"><Data ss:Type="Number">65</Data></Cell><Cell ss:StyleID="s51"><Data ss:Type="Number">1326</Data></Cell><Cell ss:StyleID="s55"><Data ss:Type="String">BC</Data></Cell><Cell ss:StyleID="s50"><Data ss:Type="Number">17</Data></Cell><Cell ss:StyleID="s50"><Data ss:Type="Number">33211</Data></Cell><Cell ss:StyleID="s50"><Data ss:Type="Number">392</Data></Cell><Cell ss:StyleID="s51"><Data ss:Type="Number">3089</Data></Cell><Cell ss:StyleID="s55"><Data ss:Type="String">BC</Data></Cell><Cell ss:StyleID="s50"><Data ss:Type="Number">63</Data></Cell><Cell ss:StyleID="s50"><Data ss:Type="Number">14932</Data></Cell><Cell ss:StyleID="s50"><Data ss:Type="Number">1</Data></Cell><Cell ss:StyleID="s50"><Data ss:Type="Number">8200</Data></Cell><Cell ss:StyleID="s50"><Data ss:Type="String">DC</Data></Cell><Cell ss:StyleID="s56"><Data ss:Type="Number">13</Data></Cell><Cell ss:StyleID="s56"><Data ss:Type="Number">4824</Data></Cell><Cell ss:StyleID="s56"><Data ss:Type="Number">93</Data></Cell><Cell ss:StyleID="s56"><Data ss:Type="Number">325</Data></Cell><Cell ss:StyleID="s57"><Data ss:Type="String">BC</Data></Cell><Cell ss:StyleID="s56"><Data ss:Type="Number">28</Data></Cell><Cell ss:StyleID="s52"><Data ss:Type="Number">620</Data></Cell><Cell ss:StyleID="s57"><Data ss:Type="Number">3</Data></Cell><Cell ss:StyleID="s57"><Data ss:Type="Number">382</Data></Cell><Cell ss:StyleID="s58"><Data ss:Type="String">BC</Data></Cell></Row><Row><Cell ss:StyleID="s50"><Data ss:Type="Number">24</Data></Cell><Cell ss:StyleID="s51"><Data ss:Type="Number">1650</Data></Cell><Cell ss:StyleID="s50"><Data ss:Type="Number">11</Data></Cell><Cell ss:StyleID="s51"><Data ss:Type="Number">238</Data></Cell><Cell ss:StyleID="s55"><Data ss:Type="String">BC</Data></Cell><Cell ss:StyleID="s50"><Data ss:Type="Number">9</Data></Cell><Cell ss:StyleID="s50"><Data ss:Type="Number">3192</Data></Cell><Cell ss:StyleID="s50"><Data ss:Type="Number">415</Data></Cell><Cell ss:StyleID="s51" ss:Formula="=4039-RC[-2]-RC[-1]"><Data ss:Type="Number">432</Data></Cell><Cell ss:StyleID="s55"><Data ss:Type="String">BC</Data></Cell><Cell ss:StyleID="s50"><Data ss:Type="Number">22</Data></Cell><Cell ss:StyleID="s50"><Data ss:Type="Number">67981</Data></Cell><Cell ss:StyleID="s50"><Data ss:Type="Number">188</Data></Cell><Cell ss:StyleID="s51"><Data ss:Type="Number">7710</Data></Cell><Cell ss:StyleID="s55"><Data ss:Type="String">BC</Data></Cell><Cell ss:StyleID="s50"><Data ss:Type="Number">28</Data></Cell><Cell ss:StyleID="s50"><Data ss:Type="Number">5042</Data></Cell><Cell ss:StyleID="s50"><Data ss:Type="Number">5</Data></Cell><Cell ss:StyleID="s51"><Data ss:Type="Number">2068</Data></Cell><Cell ss:StyleID="s55"><Data ss:Type="String">BC</Data></Cell><Cell ss:StyleID="s50"><Data ss:Type="Number">22</Data></Cell><Cell ss:StyleID="s50"><Data ss:Type="Number">10611</Data></Cell><Cell ss:StyleID="s50"><Data ss:Type="Number">50</Data></Cell><Cell ss:StyleID="s51"><Data ss:Type="Number">1347</Data></Cell><Cell ss:StyleID="s55"><Data ss:Type="String">BC</Data></Cell><Cell ss:StyleID="s50"><Data ss:Type="Number">18</Data></Cell><Cell ss:StyleID="s50"><Data ss:Type="Number">33163</Data></Cell><Cell ss:StyleID="s50"><Data ss:Type="Number">317</Data></Cell><Cell ss:StyleID="s51"><Data ss:Type="Number">3212</Data></Cell><Cell ss:StyleID="s55"><Data ss:Type="String">BC</Data></Cell><Cell ss:StyleID="s50"><Data ss:Type="Number">64</Data></Cell><Cell ss:StyleID="s50"><Data ss:Type="Number">14930</Data></Cell><Cell ss:StyleID="s50"><Data ss:Type="Number">2</Data></Cell><Cell ss:StyleID="s50"><Data ss:Type="Number">8201</Data></Cell><Cell ss:StyleID="s50"><Data ss:Type="String">DC</Data></Cell><Cell ss:StyleID="s56"><Data ss:Type="Number">14</Data></Cell><Cell ss:StyleID="s56"><Data ss:Type="Number">4797</Data></Cell><Cell ss:StyleID="s56"><Data ss:Type="Number">88</Data></Cell><Cell ss:StyleID="s56"><Data ss:Type="Number">357</Data></Cell><Cell ss:StyleID="s57"><Data ss:Type="String">BC</Data></Cell><Cell ss:StyleID="s56"><Data ss:Type="Number">29</Data></Cell><Cell ss:StyleID="s52"><Data ss:Type="Number">620</Data></Cell><Cell ss:StyleID="s57"><Data ss:Type="Number">3</Data></Cell><Cell ss:StyleID="s57"><Data ss:Type="Number">382</Data></Cell><Cell ss:StyleID="s58"><Data ss:Type="String">BC</Data></Cell></Row><Row><Cell ss:StyleID="s50"><Data ss:Type="Number">25</Data></Cell><Cell ss:StyleID="s51"><Data ss:Type="Number">1647</Data></Cell><Cell ss:StyleID="s50"><Data ss:Type="Number">10</Data></Cell><Cell ss:StyleID="s51"><Data ss:Type="Number">242</Data></Cell><Cell ss:StyleID="s55"><Data ss:Type="String">BC</Data></Cell><Cell ss:StyleID="s50"><Data ss:Type="Number">10</Data></Cell><Cell ss:StyleID="s50"><Data ss:Type="Number">3090</Data></Cell><Cell ss:StyleID="s50"><Data ss:Type="Number">378</Data></Cell><Cell ss:StyleID="s51" ss:Formula="=4039-RC[-2]-RC[-1]"><Data ss:Type="Number">571</Data></Cell><Cell ss:StyleID="s55"><Data ss:Type="String">BC</Data></Cell><Cell ss:StyleID="s50"><Data ss:Type="Number">23</Data></Cell><Cell ss:StyleID="s50"><Data ss:Type="Number">67964</Data></Cell><Cell ss:StyleID="s50"><Data ss:Type="Number">148</Data></Cell><Cell ss:StyleID="s51"><Data ss:Type="Number">7767</Data></Cell><Cell ss:StyleID="s55"><Data ss:Type="String">BC</Data></Cell><Cell ss:StyleID="s50"><Data ss:Type="Number">29</Data></Cell><Cell ss:StyleID="s50"><Data ss:Type="Number">5042</Data></Cell><Cell ss:StyleID="s50"><Data ss:Type="Number">3</Data></Cell><Cell ss:StyleID="s51"><Data ss:Type="Number">2070</Data></Cell><Cell ss:StyleID="s55"><Data ss:Type="String">BC</Data></Cell><Cell ss:StyleID="s50"><Data ss:Type="Number">23</Data></Cell><Cell ss:StyleID="s50"><Data ss:Type="Number">10602</Data></Cell><Cell ss:StyleID="s50"><Data ss:Type="Number">42</Data></Cell><Cell ss:StyleID="s51"><Data ss:Type="Number">1364</Data></Cell><Cell ss:StyleID="s55"><Data ss:Type="String">BC</Data></Cell><Cell ss:StyleID="s50"><Data ss:Type="Number">19</Data></Cell><Cell ss:StyleID="s50"><Data ss:Type="Number">33124</Data></Cell><Cell ss:StyleID="s50"><Data ss:Type="Number">265</Data></Cell><Cell ss:StyleID="s51"><Data ss:Type="Number">3303</Data></Cell><Cell ss:StyleID="s55"><Data ss:Type="String">BC</Data></Cell><Cell ss:StyleID="s50"><Data ss:Type="Number">65</Data></Cell><Cell ss:StyleID="s50"><Data ss:Type="Number">14929</Data></Cell><Cell ss:StyleID="s50"><Data ss:Type="Number">2</Data></Cell><Cell ss:StyleID="s50"><Data ss:Type="Number">8202</Data></Cell><Cell ss:StyleID="s50"><Data ss:Type="String">DC</Data></Cell><Cell ss:StyleID="s56"><Data ss:Type="Number">15</Data></Cell><Cell ss:StyleID="s56"><Data ss:Type="Number">4764</Data></Cell><Cell ss:StyleID="s56"><Data ss:Type="Number">96</Data></Cell><Cell ss:StyleID="s56"><Data ss:Type="Number">382</Data></Cell><Cell ss:StyleID="s57"><Data ss:Type="String">BC</Data></Cell><Cell ss:StyleID="s56"><Data ss:Type="Number">30</Data></Cell><Cell ss:StyleID="s52"><Data ss:Type="Number">620</Data></Cell><Cell ss:StyleID="s57"><Data ss:Type="Number">2</Data></Cell><Cell ss:StyleID="s57"><Data ss:Type="Number">383</Data></Cell><Cell ss:StyleID="s58"><Data ss:Type="String">BC</Data></Cell></Row><Row><Cell ss:StyleID="s50"><Data ss:Type="Number">26</Data></Cell><Cell ss:StyleID="s51"><Data ss:Type="Number">1646</Data></Cell><Cell ss:StyleID="s50"><Data ss:Type="Number">9</Data></Cell><Cell ss:StyleID="s51"><Data ss:Type="Number">244</Data></Cell><Cell ss:StyleID="s55"><Data ss:Type="String">BC</Data></Cell><Cell ss:StyleID="s50"><Data ss:Type="Number">11</Data></Cell><Cell ss:StyleID="s50"><Data ss:Type="Number">3019</Data></Cell><Cell ss:StyleID="s50"><Data ss:Type="Number">328</Data></Cell><Cell ss:StyleID="s51" ss:Formula="=4039-RC[-2]-RC[-1]"><Data ss:Type="Number">692</Data></Cell><Cell ss:StyleID="s55"><Data ss:Type="String">BC</Data></Cell><Cell ss:StyleID="s50"><Data ss:Type="Number">24</Data></Cell><Cell ss:StyleID="s50"><Data ss:Type="Number">67954</Data></Cell><Cell ss:StyleID="s50"><Data ss:Type="Number">106</Data></Cell><Cell ss:StyleID="s51"><Data ss:Type="Number">7819</Data></Cell><Cell ss:StyleID="s55"><Data ss:Type="String">BC</Data></Cell><Cell ss:StyleID="s50"><Data ss:Type="Number">30</Data></Cell><Cell ss:StyleID="s50"><Data ss:Type="Number">5041</Data></Cell><Cell ss:StyleID="s50"><Data ss:Type="Number">3</Data></Cell><Cell ss:StyleID="s51"><Data ss:Type="Number">2071</Data></Cell><Cell ss:StyleID="s55"><Data ss:Type="String">BC</Data></Cell><Cell ss:StyleID="s50"><Data ss:Type="Number">24</Data></Cell><Cell ss:StyleID="s50"><Data ss:Type="Number">10594</Data></Cell><Cell ss:StyleID="s50"><Data ss:Type="Number">40</Data></Cell><Cell ss:StyleID="s51"><Data ss:Type="Number">1374</Data></Cell><Cell ss:StyleID="s55"><Data ss:Type="String">BC</Data></Cell><Cell ss:StyleID="s50"><Data ss:Type="Number">20</Data></Cell><Cell ss:StyleID="s50"><Data ss:Type="Number">33093</Data></Cell><Cell ss:StyleID="s50"><Data ss:Type="Number">220</Data></Cell><Cell ss:StyleID="s51"><Data ss:Type="Number">3379</Data></Cell><Cell ss:StyleID="s55"><Data ss:Type="String">BC</Data></Cell><Cell ss:StyleID="s50"><Data ss:Type="Number">66</Data></Cell><Cell ss:StyleID="s50"><Data ss:Type="Number">14929</Data></Cell><Cell ss:StyleID="s50"><Data ss:Type="Number">0</Data></Cell><Cell ss:StyleID="s50"><Data ss:Type="Number">8204</Data></Cell><Cell ss:StyleID="s50"><Data ss:Type="String">DC</Data></Cell><Cell ss:StyleID="s56"><Data ss:Type="Number">16</Data></Cell><Cell ss:StyleID="s56"><Data ss:Type="Number">4737</Data></Cell><Cell ss:StyleID="s56"><Data ss:Type="Number">94</Data></Cell><Cell ss:StyleID="s56"><Data ss:Type="Number">411</Data></Cell><Cell ss:StyleID="s57"><Data ss:Type="String">BC</Data></Cell><Cell ss:StyleID="s56"><Data ss:Type="Number">31</Data></Cell><Cell ss:StyleID="s52"><Data ss:Type="Number">620</Data></Cell><Cell ss:StyleID="s57"><Data ss:Type="Number">1</Data></Cell><Cell ss:StyleID="s57"><Data ss:Type="Number">384</Data></Cell><Cell ss:StyleID="s58"><Data ss:Type="String">BC</Data></Cell></Row><Row><Cell ss:StyleID="s50"><Data ss:Type="Number">27</Data></Cell><Cell ss:StyleID="s51"><Data ss:Type="Number">1640</Data></Cell><Cell ss:StyleID="s50"><Data ss:Type="Number">13</Data></Cell><Cell ss:StyleID="s51"><Data ss:Type="Number">246</Data></Cell><Cell ss:StyleID="s55"><Data ss:Type="String">BC</Data></Cell><Cell ss:StyleID="s50"><Data ss:Type="Number">12</Data></Cell><Cell ss:StyleID="s50"><Data ss:Type="Number">2954</Data></Cell><Cell ss:StyleID="s50"><Data ss:Type="Number">308</Data></Cell><Cell ss:StyleID="s51" ss:Formula="=4039-RC[-2]-RC[-1]"><Data ss:Type="Number">777</Data></Cell><Cell ss:StyleID="s55"><Data ss:Type="String">BC</Data></Cell><Cell ss:StyleID="s50"><Data ss:Type="Number">25</Data></Cell><Cell ss:StyleID="s50"><Data ss:Type="Number">67946</Data></Cell><Cell ss:StyleID="s50"><Data ss:Type="Number">84</Data></Cell><Cell ss:StyleID="s51"><Data ss:Type="Number">7849</Data></Cell><Cell ss:StyleID="s55"><Data ss:Type="String">BC</Data></Cell><Cell ss:StyleID="s50"><Data ss:Type="Number">31</Data></Cell><Cell ss:StyleID="s50"><Data ss:Type="Number">5040</Data></Cell><Cell ss:StyleID="s50"><Data ss:Type="Number">3</Data></Cell><Cell ss:StyleID="s51"><Data ss:Type="Number">2072</Data></Cell><Cell ss:StyleID="s55"><Data ss:Type="String">BC</Data></Cell><Cell ss:StyleID="s50"><Data ss:Type="Number">25</Data></Cell><Cell ss:StyleID="s50"><Data ss:Type="Number">10587</Data></Cell><Cell ss:StyleID="s50"><Data ss:Type="Number">35</Data></Cell><Cell ss:StyleID="s51"><Data ss:Type="Number">1386</Data></Cell><Cell ss:StyleID="s55"><Data ss:Type="String">BC</Data></Cell><Cell ss:StyleID="s50"><Data ss:Type="Number">21</Data></Cell><Cell ss:StyleID="s50"><Data ss:Type="Number">33065</Data></Cell><Cell ss:StyleID="s50"><Data ss:Type="Number">180</Data></Cell><Cell ss:StyleID="s51"><Data ss:Type="Number">3447</Data></Cell><Cell ss:StyleID="s55"><Data ss:Type="String">BC</Data></Cell><Cell ss:StyleID="s50"><Data ss:Type="Number">0</Data></Cell><Cell ss:StyleID="s50"><Data ss:Type="Number">23123</Data></Cell><Cell ss:StyleID="s50"><Data ss:Type="Number">10</Data></Cell><Cell ss:StyleID="s50"><Data ss:Type="Number">0</Data></Cell><Cell ss:StyleID="s50"><Data ss:Type="String">BC</Data></Cell><Cell ss:StyleID="s56"><Data ss:Type="Number">17</Data></Cell><Cell ss:StyleID="s56"><Data ss:Type="Number">4708</Data></Cell><Cell ss:StyleID="s56"><Data ss:Type="Number">99</Data></Cell><Cell ss:StyleID="s56"><Data ss:Type="Number">435</Data></Cell><Cell ss:StyleID="s57"><Data ss:Type="String">BC</Data></Cell><Cell ss:StyleID="s56"><Data ss:Type="Number">32</Data></Cell><Cell ss:StyleID="s52"><Data ss:Type="Number">620</Data></Cell><Cell ss:StyleID="s57"><Data ss:Type="Number">1</Data></Cell><Cell ss:StyleID="s57"><Data ss:Type="Number">384</Data></Cell><Cell ss:StyleID="s58"><Data ss:Type="String">BC</Data></Cell></Row><Row><Cell ss:StyleID="s50"><Data ss:Type="Number">28</Data></Cell><Cell ss:StyleID="s51"><Data ss:Type="Number">1638</Data></Cell><Cell ss:StyleID="s50"><Data ss:Type="Number">11</Data></Cell><Cell ss:StyleID="s51"><Data ss:Type="Number">250</Data></Cell><Cell ss:StyleID="s55"><Data ss:Type="String">BC</Data></Cell><Cell ss:StyleID="s50"><Data ss:Type="Number">13</Data></Cell><Cell ss:StyleID="s50"><Data ss:Type="Number">2904</Data></Cell><Cell ss:StyleID="s50"><Data ss:Type="Number">272</Data></Cell><Cell ss:StyleID="s51" ss:Formula="=4039-RC[-2]-RC[-1]"><Data ss:Type="Number">863</Data></Cell><Cell ss:StyleID="s55"><Data ss:Type="String">BC</Data></Cell><Cell ss:StyleID="s50"><Data ss:Type="Number">26</Data></Cell><Cell ss:StyleID="s50"><Data ss:Type="Number">67940</Data></Cell><Cell ss:StyleID="s50"><Data ss:Type="Number">60</Data></Cell><Cell ss:StyleID="s51"><Data ss:Type="Number">7879</Data></Cell><Cell ss:StyleID="s55"><Data ss:Type="String">BC</Data></Cell><Cell ss:StyleID="s50"><Data ss:Type="Number">32</Data></Cell><Cell ss:StyleID="s50"><Data ss:Type="Number">5040</Data></Cell><Cell ss:StyleID="s50"><Data ss:Type="Number">3</Data></Cell><Cell ss:StyleID="s51"><Data ss:Type="Number">2072</Data></Cell><Cell ss:StyleID="s55"><Data ss:Type="String">BC</Data></Cell><Cell ss:StyleID="s50"><Data ss:Type="Number">26</Data></Cell><Cell ss:StyleID="s50"><Data ss:Type="Number">10581</Data></Cell><Cell ss:StyleID="s50"><Data ss:Type="Number">31</Data></Cell><Cell ss:StyleID="s51"><Data ss:Type="Number">1396</Data></Cell><Cell ss:StyleID="s55"><Data ss:Type="String">BC</Data></Cell><Cell ss:StyleID="s50"><Data ss:Type="Number">22</Data></Cell><Cell ss:StyleID="s50"><Data ss:Type="Number">33041</Data></Cell><Cell ss:StyleID="s50"><Data ss:Type="Number">153</Data></Cell><Cell ss:StyleID="s51"><Data ss:Type="Number">3498</Data></Cell><Cell ss:StyleID="s55"><Data ss:Type="String">BC</Data></Cell><Cell ss:StyleID="s50"><Data ss:Type="Number">1</Data></Cell><Cell ss:StyleID="s50"><Data ss:Type="Number">23032</Data></Cell><Cell ss:StyleID="s50"><Data ss:Type="Number">98</Data></Cell><Cell ss:StyleID="s50"><Data ss:Type="Number">3</Data></Cell><Cell ss:StyleID="s50"><Data ss:Type="String">BC</Data></Cell><Cell ss:StyleID="s56"><Data ss:Type="Number">18</Data></Cell><Cell ss:StyleID="s56"><Data ss:Type="Number">4678</Data></Cell><Cell ss:StyleID="s56"><Data ss:Type="Number">105</Data></Cell><Cell ss:StyleID="s56"><Data ss:Type="Number">459</Data></Cell><Cell ss:StyleID="s57"><Data ss:Type="String">BC</Data></Cell><Cell ss:StyleID="s56"><Data ss:Type="Number">33</Data></Cell><Cell ss:StyleID="s52"><Data ss:Type="Number">620</Data></Cell><Cell ss:StyleID="s57"><Data ss:Type="Number">1</Data></Cell><Cell ss:StyleID="s57"><Data ss:Type="Number">384</Data></Cell><Cell ss:StyleID="s58"><Data ss:Type="String">BC</Data></Cell></Row><Row><Cell ss:StyleID="s50"><Data ss:Type="Number">29</Data></Cell><Cell ss:StyleID="s51"><Data ss:Type="Number">1637</Data></Cell><Cell ss:StyleID="s50"><Data ss:Type="Number">7</Data></Cell><Cell ss:StyleID="s51"><Data ss:Type="Number">255</Data></Cell><Cell ss:StyleID="s55"><Data ss:Type="String">BC</Data></Cell><Cell ss:StyleID="s50"><Data ss:Type="Number">14</Data></Cell><Cell ss:StyleID="s50"><Data ss:Type="Number">2871</Data></Cell><Cell ss:StyleID="s50"><Data ss:Type="Number">228</Data></Cell><Cell ss:StyleID="s51" ss:Formula="=4039-RC[-2]-RC[-1]"><Data ss:Type="Number">940</Data></Cell><Cell ss:StyleID="s55"><Data ss:Type="String">BC</Data></Cell><Cell ss:StyleID="s50"><Data ss:Type="Number">27</Data></Cell><Cell ss:StyleID="s50"><Data ss:Type="Number">67939</Data></Cell><Cell ss:StyleID="s50"><Data ss:Type="Number">43</Data></Cell><Cell ss:StyleID="s51"><Data ss:Type="Number">7897</Data></Cell><Cell ss:StyleID="s55"><Data ss:Type="String">BC</Data></Cell><Cell ss:StyleID="s50"><Data ss:Type="Number">33</Data></Cell><Cell ss:StyleID="s50"><Data ss:Type="Number">5040</Data></Cell><Cell ss:StyleID="s50"><Data ss:Type="Number">3</Data></Cell><Cell ss:StyleID="s51"><Data ss:Type="Number">2072</Data></Cell><Cell ss:StyleID="s55"><Data ss:Type="String">BC</Data></Cell><Cell ss:StyleID="s50"><Data ss:Type="Number">27</Data></Cell><Cell ss:StyleID="s50"><Data ss:Type="Number">10572</Data></Cell><Cell ss:StyleID="s50"><Data ss:Type="Number">31</Data></Cell><Cell ss:StyleID="s51"><Data ss:Type="Number">1405</Data></Cell><Cell ss:StyleID="s55"><Data ss:Type="String">BC</Data></Cell><Cell ss:StyleID="s50"><Data ss:Type="Number">23</Data></Cell><Cell ss:StyleID="s50"><Data ss:Type="Number">33015</Data></Cell><Cell ss:StyleID="s50"><Data ss:Type="Number">130</Data></Cell><Cell ss:StyleID="s51"><Data ss:Type="Number">3547</Data></Cell><Cell ss:StyleID="s55"><Data ss:Type="String">BC</Data></Cell><Cell ss:StyleID="s50"><Data ss:Type="Number">2</Data></Cell><Cell ss:StyleID="s50"><Data ss:Type="Number">22900</Data></Cell><Cell ss:StyleID="s50"><Data ss:Type="Number">198</Data></Cell><Cell ss:StyleID="s50"><Data ss:Type="Number">35</Data></Cell><Cell ss:StyleID="s50"><Data ss:Type="String">BC</Data></Cell><Cell ss:StyleID="s56"><Data ss:Type="Number">19</Data></Cell><Cell ss:StyleID="s56"><Data ss:Type="Number">4666</Data></Cell><Cell ss:StyleID="s56"><Data ss:Type="Number">95</Data></Cell><Cell ss:StyleID="s56"><Data ss:Type="Number">481</Data></Cell><Cell ss:StyleID="s57"><Data ss:Type="String">BC</Data></Cell><Cell ss:StyleID="s56"><Data ss:Type="Number">34</Data></Cell><Cell ss:StyleID="s52"><Data ss:Type="Number">620</Data></Cell><Cell ss:StyleID="s57"><Data ss:Type="Number">1</Data></Cell><Cell ss:StyleID="s57"><Data ss:Type="Number">384</Data></Cell><Cell ss:StyleID="s58"><Data ss:Type="String">BC</Data></Cell></Row><Row><Cell ss:StyleID="s50"><Data ss:Type="Number">30</Data></Cell><Cell ss:StyleID="s51"><Data ss:Type="Number">1635</Data></Cell><Cell ss:StyleID="s50"><Data ss:Type="Number">7</Data></Cell><Cell ss:StyleID="s51"><Data ss:Type="Number">257</Data></Cell><Cell ss:StyleID="s55"><Data ss:Type="String">BC</Data></Cell><Cell ss:StyleID="s50"><Data ss:Type="Number">15</Data></Cell><Cell ss:StyleID="s50"><Data ss:Type="Number">2834</Data></Cell><Cell ss:StyleID="s50"><Data ss:Type="Number">204</Data></Cell><Cell ss:StyleID="s51" ss:Formula="=4039-RC[-2]-RC[-1]"><Data ss:Type="Number">1001</Data></Cell><Cell ss:StyleID="s55"><Data ss:Type="String">BC</Data></Cell><Cell ss:StyleID="s50"><Data ss:Type="Number">28</Data></Cell><Cell ss:StyleID="s50"><Data ss:Type="Number">67933</Data></Cell><Cell ss:StyleID="s50"><Data ss:Type="Number">38</Data></Cell><Cell ss:StyleID="s51"><Data ss:Type="Number">7908</Data></Cell><Cell ss:StyleID="s55"><Data ss:Type="String">BC</Data></Cell><Cell ss:StyleID="s50"><Data ss:Type="Number">34</Data></Cell><Cell ss:StyleID="s50"><Data ss:Type="Number">5040</Data></Cell><Cell ss:StyleID="s50"><Data ss:Type="Number">2</Data></Cell><Cell ss:StyleID="s51"><Data ss:Type="Number">2073</Data></Cell><Cell ss:StyleID="s55"><Data ss:Type="String">BC</Data></Cell><Cell ss:StyleID="s50"><Data ss:Type="Number">28</Data></Cell><Cell ss:StyleID="s50"><Data ss:Type="Number">10568</Data></Cell><Cell ss:StyleID="s50"><Data ss:Type="Number">24</Data></Cell><Cell ss:StyleID="s51"><Data ss:Type="Number">1416</Data></Cell><Cell ss:StyleID="s55"><Data ss:Type="String">BC</Data></Cell><Cell ss:StyleID="s50"><Data ss:Type="Number">24</Data></Cell><Cell ss:StyleID="s50"><Data ss:Type="Number">32991</Data></Cell><Cell ss:StyleID="s50"><Data ss:Type="Number">117</Data></Cell><Cell ss:StyleID="s51"><Data ss:Type="Number">3584</Data></Cell><Cell ss:StyleID="s55"><Data ss:Type="String">BC</Data></Cell><Cell ss:StyleID="s50"><Data ss:Type="Number">3</Data></Cell><Cell ss:StyleID="s50"><Data ss:Type="Number">22673</Data></Cell><Cell ss:StyleID="s50"><Data ss:Type="Number">366</Data></Cell><Cell ss:StyleID="s50"><Data ss:Type="Number">94</Data></Cell><Cell ss:StyleID="s50"><Data ss:Type="String">BC</Data></Cell><Cell ss:StyleID="s56"><Data ss:Type="Number">20</Data></Cell><Cell ss:StyleID="s56"><Data ss:Type="Number">4645</Data></Cell><Cell ss:StyleID="s56"><Data ss:Type="Number">89</Data></Cell><Cell ss:StyleID="s56"><Data ss:Type="Number">508</Data></Cell><Cell ss:StyleID="s57"><Data ss:Type="String">BC</Data></Cell><Cell ss:StyleID="s56"><Data ss:Type="Number">35</Data></Cell><Cell ss:StyleID="s52"><Data ss:Type="Number">620</Data></Cell><Cell ss:StyleID="s57"><Data ss:Type="Number">0</Data></Cell><Cell ss:StyleID="s57"><Data ss:Type="Number">385</Data></Cell><Cell ss:StyleID="s58"><Data ss:Type="String">BC</Data></Cell></Row><Row ss:Height="12.75"><Cell ss:StyleID="s50"><Data ss:Type="Number">31</Data></Cell><Cell ss:StyleID="s51"><Data ss:Type="Number">1635</Data></Cell><Cell ss:StyleID="s50"><Data ss:Type="Number">4</Data></Cell><Cell ss:StyleID="s51"><Data ss:Type="Number">260</Data></Cell><Cell ss:StyleID="s55"><Data ss:Type="String">BC</Data></Cell><Cell ss:StyleID="s50"><Data ss:Type="Number">16</Data></Cell><Cell ss:StyleID="s50"><Data ss:Type="Number">2791</Data></Cell><Cell ss:StyleID="s50"><Data ss:Type="Number">190</Data></Cell><Cell ss:StyleID="s51" ss:Formula="=4039-RC[-2]-RC[-1]"><Data ss:Type="Number">1058</Data></Cell><Cell ss:StyleID="s55"><Data ss:Type="String">BC</Data></Cell><Cell ss:StyleID="s50"><Data ss:Type="Number">29</Data></Cell><Cell ss:StyleID="s50"><Data ss:Type="Number">67931</Data></Cell><Cell ss:StyleID="s50"><Data ss:Type="Number">28</Data></Cell><Cell ss:StyleID="s51"><Data ss:Type="Number">7920</Data></Cell><Cell ss:StyleID="s55"><Data ss:Type="String">BC</Data></Cell><Cell ss:StyleID="s50"><Data ss:Type="Number">35</Data></Cell><Cell ss:StyleID="s50"><Data ss:Type="Number">5040</Data></Cell><Cell ss:StyleID="s50"><Data ss:Type="Number">1</Data></Cell><Cell ss:StyleID="s51"><Data ss:Type="Number">2074</Data></Cell><Cell ss:StyleID="s55"><Data ss:Type="String">BC</Data></Cell><Cell ss:StyleID="s50"><Data ss:Type="Number">29</Data></Cell><Cell ss:StyleID="s50"><Data ss:Type="Number">10559</Data></Cell><Cell ss:StyleID="s50"><Data ss:Type="Number">28</Data></Cell><Cell ss:StyleID="s51"><Data ss:Type="Number">1421</Data></Cell><Cell ss:StyleID="s55"><Data ss:Type="String">BC</Data></Cell><Cell ss:StyleID="s50"><Data ss:Type="Number">25</Data></Cell><Cell ss:StyleID="s50"><Data ss:Type="Number">32977</Data></Cell><Cell ss:StyleID="s50"><Data ss:Type="Number">87</Data></Cell><Cell ss:StyleID="s51"><Data ss:Type="Number">3628</Data></Cell><Cell ss:StyleID="s55"><Data ss:Type="String">BC</Data></Cell><Cell ss:StyleID="s50"><Data ss:Type="Number">4</Data></Cell><Cell ss:StyleID="s50"><Data ss:Type="Number">22324</Data></Cell><Cell ss:StyleID="s50"><Data ss:Type="Number">610</Data></Cell><Cell ss:StyleID="s50"><Data ss:Type="Number">199</Data></Cell><Cell ss:StyleID="s50"><Data ss:Type="String">BC</Data></Cell><Cell ss:StyleID="s56"><Data ss:Type="Number">21</Data></Cell><Cell ss:StyleID="s56"><Data ss:Type="Number">4630</Data></Cell><Cell ss:StyleID="s56"><Data ss:Type="Number">80</Data></Cell><Cell ss:StyleID="s56"><Data ss:Type="Number">532</Data></Cell><Cell ss:StyleID="s57"><Data ss:Type="String">BC</Data></Cell><Cell ss:StyleID="s56"><Data ss:Type="Number">0</Data></Cell><Cell ss:StyleID="s53"><Data ss:Type="Number">995</Data></Cell><Cell ss:StyleID="s57"><Data ss:Type="Number">10</Data></Cell><Cell ss:StyleID="s57"><Data ss:Type="Number">0</Data></Cell><Cell ss:StyleID="s58"><Data ss:Type="String">EC</Data></Cell></Row><Row><Cell ss:StyleID="s50"><Data ss:Type="Number">32</Data></Cell><Cell ss:StyleID="s51"><Data ss:Type="Number">1635</Data></Cell><Cell ss:StyleID="s50"><Data ss:Type="Number">4</Data></Cell><Cell ss:StyleID="s51"><Data ss:Type="Number">260</Data></Cell><Cell ss:StyleID="s55"><Data ss:Type="String">BC</Data></Cell><Cell ss:StyleID="s50"><Data ss:Type="Number">17</Data></Cell><Cell ss:StyleID="s50"><Data ss:Type="Number">2757</Data></Cell><Cell ss:StyleID="s50"><Data ss:Type="Number">160</Data></Cell><Cell ss:StyleID="s51" ss:Formula="=4039-RC[-2]-RC[-1]"><Data ss:Type="Number">1122</Data></Cell><Cell ss:StyleID="s55"><Data ss:Type="String">BC</Data></Cell><Cell ss:StyleID="s50"><Data ss:Type="Number">30</Data></Cell><Cell ss:StyleID="s50"><Data ss:Type="Number">67923</Data></Cell><Cell ss:StyleID="s50"><Data ss:Type="Number">27</Data></Cell><Cell ss:StyleID="s51"><Data ss:Type="Number">7929</Data></Cell><Cell ss:StyleID="s55"><Data ss:Type="String">BC</Data></Cell><Cell ss:StyleID="s50"><Data ss:Type="Number">36</Data></Cell><Cell ss:StyleID="s50"><Data ss:Type="Number">5040</Data></Cell><Cell ss:StyleID="s50"><Data ss:Type="Number">1</Data></Cell><Cell ss:StyleID="s51"><Data ss:Type="Number">2074</Data></Cell><Cell ss:StyleID="s55"><Data ss:Type="String">BC</Data></Cell><Cell ss:StyleID="s50"><Data ss:Type="Number">30</Data></Cell><Cell ss:StyleID="s50"><Data ss:Type="Number">10554</Data></Cell><Cell ss:StyleID="s50"><Data ss:Type="Number">24</Data></Cell><Cell ss:StyleID="s51"><Data ss:Type="Number">1430</Data></Cell><Cell ss:StyleID="s55"><Data ss:Type="String">BC</Data></Cell><Cell ss:StyleID="s50"><Data ss:Type="Number">26</Data></Cell><Cell ss:StyleID="s50"><Data ss:Type="Number">32971</Data></Cell><Cell ss:StyleID="s50"><Data ss:Type="Number">71</Data></Cell><Cell ss:StyleID="s51"><Data ss:Type="Number">3650</Data></Cell><Cell ss:StyleID="s55"><Data ss:Type="String">BC</Data></Cell><Cell ss:StyleID="s50"><Data ss:Type="Number">5</Data></Cell><Cell ss:StyleID="s50"><Data ss:Type="Number">21856</Data></Cell><Cell ss:StyleID="s50"><Data ss:Type="Number">894</Data></Cell><Cell ss:StyleID="s50"><Data ss:Type="Number">383</Data></Cell><Cell ss:StyleID="s50"><Data ss:Type="String">BC</Data></Cell><Cell ss:StyleID="s56"><Data ss:Type="Number">22</Data></Cell><Cell ss:StyleID="s56"><Data ss:Type="Number">4614</Data></Cell><Cell ss:StyleID="s56"><Data ss:Type="Number">69</Data></Cell><Cell ss:StyleID="s56"><Data ss:Type="Number">559</Data></Cell><Cell ss:StyleID="s57"><Data ss:Type="String">BC</Data></Cell><Cell ss:StyleID="s56"><Data ss:Type="Number">1</Data></Cell><Cell ss:StyleID="s52"><Data ss:Type="Number">979</Data></Cell><Cell ss:StyleID="s57"><Data ss:Type="Number">21</Data></Cell><Cell ss:StyleID="s57"><Data ss:Type="Number">5</Data></Cell><Cell ss:StyleID="s58"><Data ss:Type="String">EC</Data></Cell></Row><Row><Cell ss:StyleID="s50"><Data ss:Type="Number">33</Data></Cell><Cell ss:StyleID="s51"><Data ss:Type="Number">1634</Data></Cell><Cell ss:StyleID="s50"><Data ss:Type="Number">3</Data></Cell><Cell ss:StyleID="s51"><Data ss:Type="Number">262</Data></Cell><Cell ss:StyleID="s55"><Data ss:Type="String">BC</Data></Cell><Cell ss:StyleID="s50"><Data ss:Type="Number">18</Data></Cell><Cell ss:StyleID="s50"><Data ss:Type="Number">2726</Data></Cell><Cell ss:StyleID="s50"><Data ss:Type="Number">142</Data></Cell><Cell ss:StyleID="s51" ss:Formula="=4039-RC[-2]-RC[-1]"><Data ss:Type="Number">1171</Data></Cell><Cell ss:StyleID="s55"><Data ss:Type="String">BC</Data></Cell><Cell ss:StyleID="s50"><Data ss:Type="Number">31</Data></Cell><Cell ss:StyleID="s50"><Data ss:Type="Number">67922</Data></Cell><Cell ss:StyleID="s50"><Data ss:Type="Number">22</Data></Cell><Cell ss:StyleID="s51"><Data ss:Type="Number">7935</Data></Cell><Cell ss:StyleID="s55"><Data ss:Type="String">BC</Data></Cell><Cell ss:StyleID="s50"><Data ss:Type="Number">37</Data></Cell><Cell ss:StyleID="s50"><Data ss:Type="Number">5039</Data></Cell><Cell ss:StyleID="s50"><Data ss:Type="Number">2</Data></Cell><Cell ss:StyleID="s51"><Data ss:Type="Number">2074</Data></Cell><Cell ss:StyleID="s55"><Data ss:Type="String">BC</Data></Cell><Cell ss:StyleID="s50"><Data ss:Type="Number">31</Data></Cell><Cell ss:StyleID="s50"><Data ss:Type="Number">10549</Data></Cell><Cell ss:StyleID="s50"><Data ss:Type="Number">26</Data></Cell><Cell ss:StyleID="s51"><Data ss:Type="Number">1433</Data></Cell><Cell ss:StyleID="s55"><Data ss:Type="String">BC</Data></Cell><Cell ss:StyleID="s50"><Data ss:Type="Number">27</Data></Cell><Cell ss:StyleID="s50"><Data ss:Type="Number">32962</Data></Cell><Cell ss:StyleID="s50"><Data ss:Type="Number">61</Data></Cell><Cell ss:StyleID="s51"><Data ss:Type="Number">3669</Data></Cell><Cell ss:StyleID="s55"><Data ss:Type="String">BC</Data></Cell><Cell ss:StyleID="s50"><Data ss:Type="Number">6</Data></Cell><Cell ss:StyleID="s50"><Data ss:Type="Number">21296</Data></Cell><Cell ss:StyleID="s50"><Data ss:Type="Number">1195</Data></Cell><Cell ss:StyleID="s50"><Data ss:Type="Number">642</Data></Cell><Cell ss:StyleID="s50"><Data ss:Type="String">BC</Data></Cell><Cell ss:StyleID="s56"><Data ss:Type="Number">23</Data></Cell><Cell ss:StyleID="s56"><Data ss:Type="Number">4599</Data></Cell><Cell ss:StyleID="s56"><Data ss:Type="Number">63</Data></Cell><Cell ss:StyleID="s56"><Data ss:Type="Number">580</Data></Cell><Cell ss:StyleID="s57"><Data ss:Type="String">BC</Data></Cell><Cell ss:StyleID="s56"><Data ss:Type="Number">2</Data></Cell><Cell ss:StyleID="s52"><Data ss:Type="Number">953</Data></Cell><Cell ss:StyleID="s57"><Data ss:Type="Number">36</Data></Cell><Cell ss:StyleID="s57"><Data ss:Type="Number">16</Data></Cell><Cell ss:StyleID="s58"><Data ss:Type="String">EC</Data></Cell></Row><Row><Cell ss:StyleID="s50"><Data ss:Type="Number">34</Data></Cell><Cell ss:StyleID="s51"><Data ss:Type="Number">1634</Data></Cell><Cell ss:StyleID="s50"><Data ss:Type="Number">3</Data></Cell><Cell ss:StyleID="s51"><Data ss:Type="Number">262</Data></Cell><Cell ss:StyleID="s55"><Data ss:Type="String">BC</Data></Cell><Cell ss:StyleID="s50"><Data ss:Type="Number">19</Data></Cell><Cell ss:StyleID="s50"><Data ss:Type="Number">2702</Data></Cell><Cell ss:StyleID="s50"><Data ss:Type="Number">126</Data></Cell><Cell ss:StyleID="s51" ss:Formula="=4039-RC[-2]-RC[-1]"><Data ss:Type="Number">1211</Data></Cell><Cell ss:StyleID="s55"><Data ss:Type="String">BC</Data></Cell><Cell ss:StyleID="s50"><Data ss:Type="Number">32</Data></Cell><Cell ss:StyleID="s50"><Data ss:Type="Number">67922</Data></Cell><Cell ss:StyleID="s50"><Data ss:Type="Number">12</Data></Cell><Cell ss:StyleID="s51"><Data ss:Type="Number">7945</Data></Cell><Cell ss:StyleID="s55"><Data ss:Type="String">BC</Data></Cell><Cell ss:StyleID="s50"><Data ss:Type="Number">38</Data></Cell><Cell ss:StyleID="s50"><Data ss:Type="Number">5039</Data></Cell><Cell ss:StyleID="s50"><Data ss:Type="Number">2</Data></Cell><Cell ss:StyleID="s51"><Data ss:Type="Number">2074</Data></Cell><Cell ss:StyleID="s55"><Data ss:Type="String">BC</Data></Cell><Cell ss:StyleID="s50"><Data ss:Type="Number">32</Data></Cell><Cell ss:StyleID="s50"><Data ss:Type="Number">10545</Data></Cell><Cell ss:StyleID="s50"><Data ss:Type="Number">23</Data></Cell><Cell ss:StyleID="s51"><Data ss:Type="Number">1440</Data></Cell><Cell ss:StyleID="s55"><Data ss:Type="String">BC</Data></Cell><Cell ss:StyleID="s50"><Data ss:Type="Number">28</Data></Cell><Cell ss:StyleID="s50"><Data ss:Type="Number">32952</Data></Cell><Cell ss:StyleID="s50"><Data ss:Type="Number">55</Data></Cell><Cell ss:StyleID="s51"><Data ss:Type="Number">3685</Data></Cell><Cell ss:StyleID="s55"><Data ss:Type="String">BC</Data></Cell><Cell ss:StyleID="s50"><Data ss:Type="Number">7</Data></Cell><Cell ss:StyleID="s50"><Data ss:Type="Number">20657</Data></Cell><Cell ss:StyleID="s50"><Data ss:Type="Number">1483</Data></Cell><Cell ss:StyleID="s50"><Data ss:Type="Number">993</Data></Cell><Cell ss:StyleID="s50"><Data ss:Type="String">BC</Data></Cell><Cell ss:StyleID="s56"><Data ss:Type="Number">24</Data></Cell><Cell ss:StyleID="s56"><Data ss:Type="Number">4589</Data></Cell><Cell ss:StyleID="s56"><Data ss:Type="Number">59</Data></Cell><Cell ss:StyleID="s56"><Data ss:Type="Number">594</Data></Cell><Cell ss:StyleID="s57"><Data ss:Type="String">BC</Data></Cell><Cell ss:StyleID="s56"><Data ss:Type="Number">3</Data></Cell><Cell ss:StyleID="s52"><Data ss:Type="Number">928</Data></Cell><Cell ss:StyleID="s57"><Data ss:Type="Number">49</Data></Cell><Cell ss:StyleID="s57"><Data ss:Type="Number">28</Data></Cell><Cell ss:StyleID="s58"><Data ss:Type="String">EC</Data></Cell></Row><Row><Cell ss:StyleID="s50"><Data ss:Type="Number">35</Data></Cell><Cell ss:StyleID="s51"><Data ss:Type="Number">1634</Data></Cell><Cell ss:StyleID="s50"><Data ss:Type="Number">0</Data></Cell><Cell ss:StyleID="s51"><Data ss:Type="Number">265</Data></Cell><Cell ss:StyleID="s55"><Data ss:Type="String">BC</Data></Cell><Cell ss:StyleID="s50"><Data ss:Type="Number">20</Data></Cell><Cell ss:StyleID="s50"><Data ss:Type="Number">2677</Data></Cell><Cell ss:StyleID="s50"><Data ss:Type="Number">113</Data></Cell><Cell ss:StyleID="s51" ss:Formula="=4039-RC[-2]-RC[-1]"><Data ss:Type="Number">1249</Data></Cell><Cell ss:StyleID="s55"><Data ss:Type="String">BC</Data></Cell><Cell ss:StyleID="s50"><Data ss:Type="Number">33</Data></Cell><Cell ss:StyleID="s50"><Data ss:Type="Number">67921</Data></Cell><Cell ss:StyleID="s50"><Data ss:Type="Number">10</Data></Cell><Cell ss:StyleID="s51"><Data ss:Type="Number">7948</Data></Cell><Cell ss:StyleID="s55"><Data ss:Type="String">BC</Data></Cell><Cell ss:StyleID="s50"><Data ss:Type="Number">39</Data></Cell><Cell ss:StyleID="s50"><Data ss:Type="Number">5039</Data></Cell><Cell ss:StyleID="s50"><Data ss:Type="Number">2</Data></Cell><Cell ss:StyleID="s51"><Data ss:Type="Number">2074</Data></Cell><Cell ss:StyleID="s55"><Data ss:Type="String">BC</Data></Cell><Cell ss:StyleID="s50"><Data ss:Type="Number">33</Data></Cell><Cell ss:StyleID="s50"><Data ss:Type="Number">10543</Data></Cell><Cell ss:StyleID="s50"><Data ss:Type="Number">20</Data></Cell><Cell ss:StyleID="s51"><Data ss:Type="Number">1445</Data></Cell><Cell ss:StyleID="s55"><Data ss:Type="String">BC</Data></Cell><Cell ss:StyleID="s50"><Data ss:Type="Number">29</Data></Cell><Cell ss:StyleID="s50"><Data ss:Type="Number">32949</Data></Cell><Cell ss:StyleID="s50"><Data ss:Type="Number">42</Data></Cell><Cell ss:StyleID="s51"><Data ss:Type="Number">3701</Data></Cell><Cell ss:StyleID="s55"><Data ss:Type="String">BC</Data></Cell><Cell ss:StyleID="s50"><Data ss:Type="Number">8</Data></Cell><Cell ss:StyleID="s50"><Data ss:Type="Number">20003</Data></Cell><Cell ss:StyleID="s50"><Data ss:Type="Number">1686</Data></Cell><Cell ss:StyleID="s50"><Data ss:Type="Number">1444</Data></Cell><Cell ss:StyleID="s50"><Data ss:Type="String">BC</Data></Cell><Cell ss:StyleID="s56"><Data ss:Type="Number">25</Data></Cell><Cell ss:StyleID="s56"><Data ss:Type="Number">4579</Data></Cell><Cell ss:StyleID="s56"><Data ss:Type="Number">51</Data></Cell><Cell ss:StyleID="s56"><Data ss:Type="Number">612</Data></Cell><Cell ss:StyleID="s57"><Data ss:Type="String">BC</Data></Cell><Cell ss:StyleID="s56"><Data ss:Type="Number">4</Data></Cell><Cell ss:StyleID="s52"><Data ss:Type="Number">900</Data></Cell><Cell ss:StyleID="s57"><Data ss:Type="Number">57</Data></Cell><Cell ss:StyleID="s57"><Data ss:Type="Number">48</Data></Cell><Cell ss:StyleID="s58"><Data ss:Type="String">EC</Data></Cell></Row><Row><Cell ss:StyleID="s50"><Data ss:Type="Number">0</Data></Cell><Cell ss:StyleID="s51"><Data ss:Type="Number">1889</Data></Cell><Cell ss:StyleID="s50"><Data ss:Type="Number">10</Data></Cell><Cell ss:StyleID="s51"><Data ss:Type="Number">0</Data></Cell><Cell ss:StyleID="s55"><Data ss:Type="String">EC</Data></Cell><Cell ss:StyleID="s50"><Data ss:Type="Number">21</Data></Cell><Cell ss:StyleID="s50"><Data ss:Type="Number">2652</Data></Cell><Cell ss:StyleID="s50"><Data ss:Type="Number">97</Data></Cell><Cell ss:StyleID="s51" ss:Formula="=4039-RC[-2]-RC[-1]"><Data ss:Type="Number">1290</Data></Cell><Cell ss:StyleID="s55"><Data ss:Type="String">BC</Data></Cell><Cell ss:StyleID="s50"><Data ss:Type="Number">34</Data></Cell><Cell ss:StyleID="s50"><Data ss:Type="Number">67921</Data></Cell><Cell ss:StyleID="s50"><Data ss:Type="Number">9</Data></Cell><Cell ss:StyleID="s51"><Data ss:Type="Number">7949</Data></Cell><Cell ss:StyleID="s55"><Data ss:Type="String">BC</Data></Cell><Cell ss:StyleID="s50"><Data ss:Type="Number">40</Data></Cell><Cell ss:StyleID="s50"><Data ss:Type="Number">5039</Data></Cell><Cell ss:StyleID="s50"><Data ss:Type="Number">2</Data></Cell><Cell ss:StyleID="s51"><Data ss:Type="Number">2074</Data></Cell><Cell ss:StyleID="s55"><Data ss:Type="String">BC</Data></Cell><Cell ss:StyleID="s50"><Data ss:Type="Number">34</Data></Cell><Cell ss:StyleID="s50"><Data ss:Type="Number">10540</Data></Cell><Cell ss:StyleID="s50"><Data ss:Type="Number">15</Data></Cell><Cell ss:StyleID="s51"><Data ss:Type="Number">1453</Data></Cell><Cell ss:StyleID="s55"><Data ss:Type="String">BC</Data></Cell><Cell ss:StyleID="s50"><Data ss:Type="Number">30</Data></Cell><Cell ss:StyleID="s50"><Data ss:Type="Number">32942</Data></Cell><Cell ss:StyleID="s50"><Data ss:Type="Number">38</Data></Cell><Cell ss:StyleID="s51"><Data ss:Type="Number">3712</Data></Cell><Cell ss:StyleID="s55"><Data ss:Type="String">BC</Data></Cell><Cell ss:StyleID="s50"><Data ss:Type="Number">9</Data></Cell><Cell ss:StyleID="s50"><Data ss:Type="Number">19395</Data></Cell><Cell ss:StyleID="s50"><Data ss:Type="Number">1787</Data></Cell><Cell ss:StyleID="s50"><Data ss:Type="Number">1951</Data></Cell><Cell ss:StyleID="s50"><Data ss:Type="String">BC</Data></Cell><Cell ss:StyleID="s56"><Data ss:Type="Number">26</Data></Cell><Cell ss:StyleID="s56"><Data ss:Type="Number">4568</Data></Cell><Cell ss:StyleID="s56"><Data ss:Type="Number">47</Data></Cell><Cell ss:StyleID="s56"><Data ss:Type="Number">627</Data></Cell><Cell ss:StyleID="s57"><Data ss:Type="String">BC</Data></Cell><Cell ss:StyleID="s56"><Data ss:Type="Number">5</Data></Cell><Cell ss:StyleID="s52"><Data ss:Type="Number">872</Data></Cell><Cell ss:StyleID="s57"><Data ss:Type="Number">67</Data></Cell><Cell ss:StyleID="s57"><Data ss:Type="Number">66</Data></Cell><Cell ss:StyleID="s58"><Data ss:Type="String">EC</Data></Cell></Row><Row><Cell ss:StyleID="s50"><Data ss:Type="Number">1</Data></Cell><Cell ss:StyleID="s51"><Data ss:Type="Number">1877</Data></Cell><Cell ss:StyleID="s50"><Data ss:Type="Number">17</Data></Cell><Cell ss:StyleID="s51"><Data ss:Type="Number">5</Data></Cell><Cell ss:StyleID="s55"><Data ss:Type="String">EC</Data></Cell><Cell ss:StyleID="s50"><Data ss:Type="Number">22</Data></Cell><Cell ss:StyleID="s50"><Data ss:Type="Number">2631</Data></Cell><Cell ss:StyleID="s50"><Data ss:Type="Number">88</Data></Cell><Cell ss:StyleID="s51" ss:Formula="=4039-RC[-2]-RC[-1]"><Data ss:Type="Number">1320</Data></Cell><Cell ss:StyleID="s55"><Data ss:Type="String">BC</Data></Cell><Cell ss:StyleID="s50"><Data ss:Type="Number">35</Data></Cell><Cell ss:StyleID="s50"><Data ss:Type="Number">67921</Data></Cell><Cell ss:StyleID="s50"><Data ss:Type="Number">5</Data></Cell><Cell ss:StyleID="s51"><Data ss:Type="Number">7953</Data></Cell><Cell ss:StyleID="s55"><Data ss:Type="String">BC</Data></Cell><Cell ss:StyleID="s50"><Data ss:Type="Number">41</Data></Cell><Cell ss:StyleID="s50"><Data ss:Type="Number">5039</Data></Cell><Cell ss:StyleID="s50"><Data ss:Type="Number">2</Data></Cell><Cell ss:StyleID="s51"><Data ss:Type="Number">2074</Data></Cell><Cell ss:StyleID="s55"><Data ss:Type="String">BC</Data></Cell><Cell ss:StyleID="s50"><Data ss:Type="Number">35</Data></Cell><Cell ss:StyleID="s50"><Data ss:Type="Number">10538</Data></Cell><Cell ss:StyleID="s50"><Data ss:Type="Number">12</Data></Cell><Cell ss:StyleID="s51"><Data ss:Type="Number">1458</Data></Cell><Cell ss:StyleID="s55"><Data ss:Type="String">BC</Data></Cell><Cell ss:StyleID="s50"><Data ss:Type="Number">31</Data></Cell><Cell ss:StyleID="s50"><Data ss:Type="Number">32940</Data></Cell><Cell ss:StyleID="s50"><Data ss:Type="Number">30</Data></Cell><Cell ss:StyleID="s51"><Data ss:Type="Number">3722</Data></Cell><Cell ss:StyleID="s55"><Data ss:Type="String">BC</Data></Cell><Cell ss:StyleID="s50"><Data ss:Type="Number">10</Data></Cell><Cell ss:StyleID="s50"><Data ss:Type="Number">18810</Data></Cell><Cell ss:StyleID="s50"><Data ss:Type="Number">1841</Data></Cell><Cell ss:StyleID="s50"><Data ss:Type="Number">2482</Data></Cell><Cell ss:StyleID="s50"><Data ss:Type="String">BC</Data></Cell><Cell ss:StyleID="s56"><Data ss:Type="Number">27</Data></Cell><Cell ss:StyleID="s56"><Data ss:Type="Number">4555</Data></Cell><Cell ss:StyleID="s56"><Data ss:Type="Number">51</Data></Cell><Cell ss:StyleID="s56"><Data ss:Type="Number">636</Data></Cell><Cell ss:StyleID="s57"><Data ss:Type="String">BC</Data></Cell><Cell ss:StyleID="s56"><Data ss:Type="Number">6</Data></Cell><Cell ss:StyleID="s52"><Data ss:Type="Number">831</Data></Cell><Cell ss:StyleID="s57"><Data ss:Type="Number">91</Data></Cell><Cell ss:StyleID="s57"><Data ss:Type="Number">83</Data></Cell><Cell ss:StyleID="s58"><Data ss:Type="String">EC</Data></Cell></Row><Row><Cell ss:StyleID="s50"><Data ss:Type="Number">2</Data></Cell><Cell ss:StyleID="s51"><Data ss:Type="Number">1858</Data></Cell><Cell ss:StyleID="s50"><Data ss:Type="Number">29</Data></Cell><Cell ss:StyleID="s51"><Data ss:Type="Number">12</Data></Cell><Cell ss:StyleID="s55"><Data ss:Type="String">EC</Data></Cell><Cell ss:StyleID="s50"><Data ss:Type="Number">23</Data></Cell><Cell ss:StyleID="s50"><Data ss:Type="Number">2619</Data></Cell><Cell ss:StyleID="s50"><Data ss:Type="Number">75</Data></Cell><Cell ss:StyleID="s51" ss:Formula="=4039-RC[-2]-RC[-1]"><Data ss:Type="Number">1345</Data></Cell><Cell ss:StyleID="s55"><Data ss:Type="String">BC</Data></Cell><Cell ss:StyleID="s50"><Data ss:Type="Number">36</Data></Cell><Cell ss:StyleID="s50"><Data ss:Type="Number">67921</Data></Cell><Cell ss:StyleID="s50"><Data ss:Type="Number">4</Data></Cell><Cell ss:StyleID="s51"><Data ss:Type="Number">7954</Data></Cell><Cell ss:StyleID="s55"><Data ss:Type="String">BC</Data></Cell><Cell ss:StyleID="s50"><Data ss:Type="Number">42</Data></Cell><Cell ss:StyleID="s50"><Data ss:Type="Number">5039</Data></Cell><Cell ss:StyleID="s50"><Data ss:Type="Number">2</Data></Cell><Cell ss:StyleID="s51"><Data ss:Type="Number">2074</Data></Cell><Cell ss:StyleID="s55"><Data ss:Type="String">BC</Data></Cell><Cell ss:StyleID="s50"><Data ss:Type="Number">36</Data></Cell><Cell ss:StyleID="s50"><Data ss:Type="Number">10536</Data></Cell><Cell ss:StyleID="s50"><Data ss:Type="Number">11</Data></Cell><Cell ss:StyleID="s51"><Data ss:Type="Number">1461</Data></Cell><Cell ss:StyleID="s55"><Data ss:Type="String">BC</Data></Cell><Cell ss:StyleID="s50"><Data ss:Type="Number">32</Data></Cell><Cell ss:StyleID="s50"><Data ss:Type="Number">32939</Data></Cell><Cell ss:StyleID="s50"><Data ss:Type="Number">26</Data></Cell><Cell ss:StyleID="s51"><Data ss:Type="Number">3727</Data></Cell><Cell ss:StyleID="s55"><Data ss:Type="String">BC</Data></Cell><Cell ss:StyleID="s50"><Data ss:Type="Number">11</Data></Cell><Cell ss:StyleID="s50"><Data ss:Type="Number">18241</Data></Cell><Cell ss:StyleID="s50"><Data ss:Type="Number">1803</Data></Cell><Cell ss:StyleID="s50"><Data ss:Type="Number">3089</Data></Cell><Cell ss:StyleID="s50"><Data ss:Type="String">BC</Data></Cell><Cell ss:StyleID="s56"><Data ss:Type="Number">28</Data></Cell><Cell ss:StyleID="s56"><Data ss:Type="Number">4539</Data></Cell><Cell ss:StyleID="s56"><Data ss:Type="Number">53</Data></Cell><Cell ss:StyleID="s56"><Data ss:Type="Number">650</Data></Cell><Cell ss:StyleID="s57"><Data ss:Type="String">BC</Data></Cell><Cell ss:StyleID="s56"><Data ss:Type="Number">7</Data></Cell><Cell ss:StyleID="s52"><Data ss:Type="Number">805</Data></Cell><Cell ss:StyleID="s57"><Data ss:Type="Number">86</Data></Cell><Cell ss:StyleID="s57"><Data ss:Type="Number">114</Data></Cell><Cell ss:StyleID="s58"><Data ss:Type="String">EC</Data></Cell></Row><Row><Cell ss:StyleID="s50"><Data ss:Type="Number">3</Data></Cell><Cell ss:StyleID="s51"><Data ss:Type="Number">1851</Data></Cell><Cell ss:StyleID="s50"><Data ss:Type="Number">22</Data></Cell><Cell ss:StyleID="s51"><Data ss:Type="Number">26</Data></Cell><Cell ss:StyleID="s55"><Data ss:Type="String">EC</Data></Cell><Cell ss:StyleID="s50"><Data ss:Type="Number">24</Data></Cell><Cell ss:StyleID="s50"><Data ss:Type="Number">2607</Data></Cell><Cell ss:StyleID="s50"><Data ss:Type="Number">62</Data></Cell><Cell ss:StyleID="s51" ss:Formula="=4039-RC[-2]-RC[-1]"><Data ss:Type="Number">1370</Data></Cell><Cell ss:StyleID="s55"><Data ss:Type="String">BC</Data></Cell><Cell ss:StyleID="s50"><Data ss:Type="Number">37</Data></Cell><Cell ss:StyleID="s50"><Data ss:Type="Number">67921</Data></Cell><Cell ss:StyleID="s50"><Data ss:Type="Number">3</Data></Cell><Cell ss:StyleID="s51"><Data ss:Type="Number">7955</Data></Cell><Cell ss:StyleID="s55"><Data ss:Type="String">BC</Data></Cell><Cell ss:StyleID="s50"><Data ss:Type="Number">43</Data></Cell><Cell ss:StyleID="s50"><Data ss:Type="Number">5039</Data></Cell><Cell ss:StyleID="s50"><Data ss:Type="Number">2</Data></Cell><Cell ss:StyleID="s51"><Data ss:Type="Number">2074</Data></Cell><Cell ss:StyleID="s55"><Data ss:Type="String">BC</Data></Cell><Cell ss:StyleID="s50"><Data ss:Type="Number">37</Data></Cell><Cell ss:StyleID="s50"><Data ss:Type="Number">10534</Data></Cell><Cell ss:StyleID="s50"><Data ss:Type="Number">9</Data></Cell><Cell ss:StyleID="s51"><Data ss:Type="Number">1465</Data></Cell><Cell ss:StyleID="s55"><Data ss:Type="String">BC</Data></Cell><Cell ss:StyleID="s50"><Data ss:Type="Number">33</Data></Cell><Cell ss:StyleID="s50"><Data ss:Type="Number">32936</Data></Cell><Cell ss:StyleID="s50"><Data ss:Type="Number">21</Data></Cell><Cell ss:StyleID="s51"><Data ss:Type="Number">3735</Data></Cell><Cell ss:StyleID="s55"><Data ss:Type="String">BC</Data></Cell><Cell ss:StyleID="s50"><Data ss:Type="Number">12</Data></Cell><Cell ss:StyleID="s50"><Data ss:Type="Number">17782</Data></Cell><Cell ss:StyleID="s50"><Data ss:Type="Number">1720</Data></Cell><Cell ss:StyleID="s50"><Data ss:Type="Number">3631</Data></Cell><Cell ss:StyleID="s50"><Data ss:Type="String">BC</Data></Cell><Cell ss:StyleID="s56"><Data ss:Type="Number">29</Data></Cell><Cell ss:StyleID="s56"><Data ss:Type="Number">4532</Data></Cell><Cell ss:StyleID="s56"><Data ss:Type="Number">44</Data></Cell><Cell ss:StyleID="s56"><Data ss:Type="Number">666</Data></Cell><Cell ss:StyleID="s57"><Data ss:Type="String">BC</Data></Cell><Cell ss:StyleID="s56"><Data ss:Type="Number">8</Data></Cell><Cell ss:StyleID="s52"><Data ss:Type="Number">780</Data></Cell><Cell ss:StyleID="s57"><Data ss:Type="Number">85</Data></Cell><Cell ss:StyleID="s57"><Data ss:Type="Number">140</Data></Cell><Cell ss:StyleID="s58"><Data ss:Type="String">EC</Data></Cell></Row><Row><Cell ss:StyleID="s50"><Data ss:Type="Number">4</Data></Cell><Cell ss:StyleID="s51"><Data ss:Type="Number">1840</Data></Cell><Cell ss:StyleID="s50"><Data ss:Type="Number">27</Data></Cell><Cell ss:StyleID="s51"><Data ss:Type="Number">32</Data></Cell><Cell ss:StyleID="s55"><Data ss:Type="String">EC</Data></Cell><Cell ss:StyleID="s50"><Data ss:Type="Number">25</Data></Cell><Cell ss:StyleID="s50"><Data ss:Type="Number">2596</Data></Cell><Cell ss:StyleID="s50"><Data ss:Type="Number">51</Data></Cell><Cell ss:StyleID="s51" ss:Formula="=4039-RC[-2]-RC[-1]"><Data ss:Type="Number">1392</Data></Cell><Cell ss:StyleID="s55"><Data ss:Type="String">BC</Data></Cell><Cell ss:StyleID="s50"><Data ss:Type="Number">38</Data></Cell><Cell ss:StyleID="s50"><Data ss:Type="Number">67921</Data></Cell><Cell ss:StyleID="s50"><Data ss:Type="Number">2</Data></Cell><Cell ss:StyleID="s51"><Data ss:Type="Number">7956</Data></Cell><Cell ss:StyleID="s55"><Data ss:Type="String">BC</Data></Cell><Cell ss:StyleID="s50"><Data ss:Type="Number">44</Data></Cell><Cell ss:StyleID="s50"><Data ss:Type="Number">5039</Data></Cell><Cell ss:StyleID="s50"><Data ss:Type="Number">1</Data></Cell><Cell ss:StyleID="s51"><Data ss:Type="Number">2075</Data></Cell><Cell ss:StyleID="s55"><Data ss:Type="String">BC</Data></Cell><Cell ss:StyleID="s50"><Data ss:Type="Number">38</Data></Cell><Cell ss:StyleID="s50"><Data ss:Type="Number">10534</Data></Cell><Cell ss:StyleID="s50"><Data ss:Type="Number">6</Data></Cell><Cell ss:StyleID="s51"><Data ss:Type="Number">1468</Data></Cell><Cell ss:StyleID="s55"><Data ss:Type="String">BC</Data></Cell><Cell ss:StyleID="s50"><Data ss:Type="Number">34</Data></Cell><Cell ss:StyleID="s50"><Data ss:Type="Number">32936</Data></Cell><Cell ss:StyleID="s50"><Data ss:Type="Number">18</Data></Cell><Cell ss:StyleID="s51"><Data ss:Type="Number">3738</Data></Cell><Cell ss:StyleID="s55"><Data ss:Type="String">BC</Data></Cell><Cell ss:StyleID="s50"><Data ss:Type="Number">13</Data></Cell><Cell ss:StyleID="s50"><Data ss:Type="Number">17394</Data></Cell><Cell ss:StyleID="s50"><Data ss:Type="Number">1569</Data></Cell><Cell ss:StyleID="s50"><Data ss:Type="Number">4170</Data></Cell><Cell ss:StyleID="s50"><Data ss:Type="String">BC</Data></Cell><Cell ss:StyleID="s56"><Data ss:Type="Number">30</Data></Cell><Cell ss:StyleID="s56"><Data ss:Type="Number">4523</Data></Cell><Cell ss:StyleID="s56"><Data ss:Type="Number">41</Data></Cell><Cell ss:StyleID="s56"><Data ss:Type="Number">678</Data></Cell><Cell ss:StyleID="s57"><Data ss:Type="String">BC</Data></Cell><Cell ss:StyleID="s56"><Data ss:Type="Number">9</Data></Cell><Cell ss:StyleID="s52"><Data ss:Type="Number">753</Data></Cell><Cell ss:StyleID="s57"><Data ss:Type="Number">78</Data></Cell><Cell ss:StyleID="s57"><Data ss:Type="Number">174</Data></Cell><Cell ss:StyleID="s58"><Data ss:Type="String">EC</Data></Cell></Row><Row><Cell ss:StyleID="s50"><Data ss:Type="Number">5</Data></Cell><Cell ss:StyleID="s51"><Data ss:Type="Number">1829</Data></Cell><Cell ss:StyleID="s50"><Data ss:Type="Number">30</Data></Cell><Cell ss:StyleID="s51"><Data ss:Type="Number">40</Data></Cell><Cell ss:StyleID="s55"><Data ss:Type="String">EC</Data></Cell><Cell ss:StyleID="s50"><Data ss:Type="Number">26</Data></Cell><Cell ss:StyleID="s50"><Data ss:Type="Number">2584</Data></Cell><Cell ss:StyleID="s50"><Data ss:Type="Number">45</Data></Cell><Cell ss:StyleID="s51" ss:Formula="=4039-RC[-2]-RC[-1]"><Data ss:Type="Number">1410</Data></Cell><Cell ss:StyleID="s55"><Data ss:Type="String">BC</Data></Cell><Cell ss:StyleID="s50"><Data ss:Type="Number">39</Data></Cell><Cell ss:StyleID="s50"><Data ss:Type="Number">67921</Data></Cell><Cell ss:StyleID="s50"><Data ss:Type="Number">2</Data></Cell><Cell ss:StyleID="s51"><Data ss:Type="Number">7956</Data></Cell><Cell ss:StyleID="s55"><Data ss:Type="String">BC</Data></Cell><Cell ss:StyleID="s50"><Data ss:Type="Number">45</Data></Cell><Cell ss:StyleID="s50"><Data ss:Type="Number">5039</Data></Cell><Cell ss:StyleID="s50"><Data ss:Type="Number">0</Data></Cell><Cell ss:StyleID="s51"><Data ss:Type="Number">2076</Data></Cell><Cell ss:StyleID="s55"><Data ss:Type="String">BC</Data></Cell><Cell ss:StyleID="s50"><Data ss:Type="Number">39</Data></Cell><Cell ss:StyleID="s50"><Data ss:Type="Number">10532</Data></Cell><Cell ss:StyleID="s50"><Data ss:Type="Number">4</Data></Cell><Cell ss:StyleID="s51"><Data ss:Type="Number">1472</Data></Cell><Cell ss:StyleID="s55"><Data ss:Type="String">BC</Data></Cell><Cell ss:StyleID="s50"><Data ss:Type="Number">35</Data></Cell><Cell ss:StyleID="s50"><Data ss:Type="Number">32936</Data></Cell><Cell ss:StyleID="s50"><Data ss:Type="Number">16</Data></Cell><Cell ss:StyleID="s51"><Data ss:Type="Number">3740</Data></Cell><Cell ss:StyleID="s55"><Data ss:Type="String">BC</Data></Cell><Cell ss:StyleID="s50"><Data ss:Type="Number">14</Data></Cell><Cell ss:StyleID="s50"><Data ss:Type="Number">17054</Data></Cell><Cell ss:StyleID="s50"><Data ss:Type="Number">1430</Data></Cell><Cell ss:StyleID="s50"><Data ss:Type="Number">4649</Data></Cell><Cell ss:StyleID="s50"><Data ss:Type="String">BC</Data></Cell><Cell ss:StyleID="s56"><Data ss:Type="Number">31</Data></Cell><Cell ss:StyleID="s56"><Data ss:Type="Number">4511</Data></Cell><Cell ss:StyleID="s56"><Data ss:Type="Number">42</Data></Cell><Cell ss:StyleID="s56"><Data ss:Type="Number">689</Data></Cell><Cell ss:StyleID="s57"><Data ss:Type="String">BC</Data></Cell><Cell ss:StyleID="s56"><Data ss:Type="Number">10</Data></Cell><Cell ss:StyleID="s52"><Data ss:Type="Number">741</Data></Cell><Cell ss:StyleID="s57"><Data ss:Type="Number">72</Data></Cell><Cell ss:StyleID="s57"><Data ss:Type="Number">192</Data></Cell><Cell ss:StyleID="s58"><Data ss:Type="String">EC</Data></Cell></Row><Row><Cell ss:StyleID="s50"><Data ss:Type="Number">6</Data></Cell><Cell ss:StyleID="s51"><Data ss:Type="Number">1819</Data></Cell><Cell ss:StyleID="s50"><Data ss:Type="Number">33</Data></Cell><Cell ss:StyleID="s51"><Data ss:Type="Number">47</Data></Cell><Cell ss:StyleID="s55"><Data ss:Type="String">EC</Data></Cell><Cell ss:StyleID="s50"><Data ss:Type="Number">27</Data></Cell><Cell ss:StyleID="s50"><Data ss:Type="Number">2577</Data></Cell><Cell ss:StyleID="s50"><Data ss:Type="Number">40</Data></Cell><Cell ss:StyleID="s51" ss:Formula="=4039-RC[-2]-RC[-1]"><Data ss:Type="Number">1422</Data></Cell><Cell ss:StyleID="s55"><Data ss:Type="String">BC</Data></Cell><Cell ss:StyleID="s50"><Data ss:Type="Number">40</Data></Cell><Cell ss:StyleID="s50"><Data ss:Type="Number">67921</Data></Cell><Cell ss:StyleID="s50"><Data ss:Type="Number">1</Data></Cell><Cell ss:StyleID="s51"><Data ss:Type="Number">7957</Data></Cell><Cell ss:StyleID="s55"><Data ss:Type="String">BC</Data></Cell><Cell ss:StyleID="s50"><Data ss:Type="Number">0</Data></Cell><Cell ss:StyleID="s50"><Data ss:Type="Number">7105</Data></Cell><Cell ss:StyleID="s50"><Data ss:Type="Number">10</Data></Cell><Cell ss:StyleID="s51"><Data ss:Type="Number">0</Data></Cell><Cell ss:StyleID="s55"><Data ss:Type="String">EC</Data></Cell><Cell ss:StyleID="s50"><Data ss:Type="Number">40</Data></Cell><Cell ss:StyleID="s50"><Data ss:Type="Number">10530</Data></Cell><Cell ss:StyleID="s50"><Data ss:Type="Number">5</Data></Cell><Cell ss:StyleID="s51"><Data ss:Type="Number">1473</Data></Cell><Cell ss:StyleID="s55"><Data ss:Type="String">BC</Data></Cell><Cell ss:StyleID="s50"><Data ss:Type="Number">36</Data></Cell><Cell ss:StyleID="s50"><Data ss:Type="Number">32933</Data></Cell><Cell ss:StyleID="s50"><Data ss:Type="Number">13</Data></Cell><Cell ss:StyleID="s51"><Data ss:Type="Number">3746</Data></Cell><Cell ss:StyleID="s55"><Data ss:Type="String">BC</Data></Cell><Cell ss:StyleID="s50"><Data ss:Type="Number">15</Data></Cell><Cell ss:StyleID="s50"><Data ss:Type="Number">16749</Data></Cell><Cell ss:StyleID="s50"><Data ss:Type="Number">1332</Data></Cell><Cell ss:StyleID="s50"><Data ss:Type="Number">5052</Data></Cell><Cell ss:StyleID="s50"><Data ss:Type="String">BC</Data></Cell><Cell ss:StyleID="s56"><Data ss:Type="Number">32</Data></Cell><Cell ss:StyleID="s56"><Data ss:Type="Number">4501</Data></Cell><Cell ss:StyleID="s56"><Data ss:Type="Number">43</Data></Cell><Cell ss:StyleID="s56"><Data ss:Type="Number">698</Data></Cell><Cell ss:StyleID="s57"><Data ss:Type="String">BC</Data></Cell><Cell ss:StyleID="s56"><Data ss:Type="Number">11</Data></Cell><Cell ss:StyleID="s52"><Data ss:Type="Number">724</Data></Cell><Cell ss:StyleID="s57"><Data ss:Type="Number">63</Data></Cell><Cell ss:StyleID="s57"><Data ss:Type="Number">218</Data></Cell><Cell ss:StyleID="s58"><Data ss:Type="String">EC</Data></Cell></Row><Row><Cell ss:StyleID="s50"><Data ss:Type="Number">7</Data></Cell><Cell ss:StyleID="s51"><Data ss:Type="Number">1803</Data></Cell><Cell ss:StyleID="s50"><Data ss:Type="Number">37</Data></Cell><Cell ss:StyleID="s51"><Data ss:Type="Number">59</Data></Cell><Cell ss:StyleID="s55"><Data ss:Type="String">EC</Data></Cell><Cell ss:StyleID="s50"><Data ss:Type="Number">28</Data></Cell><Cell ss:StyleID="s50"><Data ss:Type="Number">2564</Data></Cell><Cell ss:StyleID="s50"><Data ss:Type="Number">45</Data></Cell><Cell ss:StyleID="s51" ss:Formula="=4039-RC[-2]-RC[-1]"><Data ss:Type="Number">1430</Data></Cell><Cell ss:StyleID="s55"><Data ss:Type="String">BC</Data></Cell><Cell ss:StyleID="s50"><Data ss:Type="Number">41</Data></Cell><Cell ss:StyleID="s50"><Data ss:Type="Number">67921</Data></Cell><Cell ss:StyleID="s50"><Data ss:Type="Number">1</Data></Cell><Cell ss:StyleID="s51"><Data ss:Type="Number">7957</Data></Cell><Cell ss:StyleID="s55"><Data ss:Type="String">BC</Data></Cell><Cell ss:StyleID="s50"><Data ss:Type="Number">1</Data></Cell><Cell ss:StyleID="s50"><Data ss:Type="Number">7066</Data></Cell><Cell ss:StyleID="s50"><Data ss:Type="Number">46</Data></Cell><Cell ss:StyleID="s51"><Data ss:Type="Number">3</Data></Cell><Cell ss:StyleID="s55"><Data ss:Type="String">EC</Data></Cell><Cell ss:StyleID="s50"><Data ss:Type="Number">41</Data></Cell><Cell ss:StyleID="s50"><Data ss:Type="Number">10530</Data></Cell><Cell ss:StyleID="s50"><Data ss:Type="Number">4</Data></Cell><Cell ss:StyleID="s51"><Data ss:Type="Number">1474</Data></Cell><Cell ss:StyleID="s55"><Data ss:Type="String">BC</Data></Cell><Cell ss:StyleID="s50"><Data ss:Type="Number">37</Data></Cell><Cell ss:StyleID="s50"><Data ss:Type="Number">32933</Data></Cell><Cell ss:StyleID="s50"><Data ss:Type="Number">11</Data></Cell><Cell ss:StyleID="s51"><Data ss:Type="Number">3748</Data></Cell><Cell ss:StyleID="s55"><Data ss:Type="String">BC</Data></Cell><Cell ss:StyleID="s50"><Data ss:Type="Number">16</Data></Cell><Cell ss:StyleID="s50"><Data ss:Type="Number">16486</Data></Cell><Cell ss:StyleID="s50"><Data ss:Type="Number">1191</Data></Cell><Cell ss:StyleID="s50"><Data ss:Type="Number">5456</Data></Cell><Cell ss:StyleID="s50"><Data ss:Type="String">BC</Data></Cell><Cell ss:StyleID="s56"><Data ss:Type="Number">33</Data></Cell><Cell ss:StyleID="s56"><Data ss:Type="Number">4497</Data></Cell><Cell ss:StyleID="s56"><Data ss:Type="Number">37</Data></Cell><Cell ss:StyleID="s56"><Data ss:Type="Number">708</Data></Cell><Cell ss:StyleID="s57"><Data ss:Type="String">BC</Data></Cell><Cell ss:StyleID="s56"><Data ss:Type="Number">12</Data></Cell><Cell ss:StyleID="s52"><Data ss:Type="Number">710</Data></Cell><Cell ss:StyleID="s57"><Data ss:Type="Number">62</Data></Cell><Cell ss:StyleID="s57"><Data ss:Type="Number">233</Data></Cell><Cell ss:StyleID="s58"><Data ss:Type="String">EC</Data></Cell></Row><Row><Cell ss:StyleID="s50"><Data ss:Type="Number">8</Data></Cell><Cell ss:StyleID="s51"><Data ss:Type="Number">1794</Data></Cell><Cell ss:StyleID="s50"><Data ss:Type="Number">37</Data></Cell><Cell ss:StyleID="s51"><Data ss:Type="Number">68</Data></Cell><Cell ss:StyleID="s55"><Data ss:Type="String">EC</Data></Cell><Cell ss:StyleID="s50"><Data ss:Type="Number">29</Data></Cell><Cell ss:StyleID="s50"><Data ss:Type="Number">2555</Data></Cell><Cell ss:StyleID="s50"><Data ss:Type="Number">38</Data></Cell><Cell ss:StyleID="s51" ss:Formula="=4039-RC[-2]-RC[-1]"><Data ss:Type="Number">1446</Data></Cell><Cell ss:StyleID="s55"><Data ss:Type="String">BC</Data></Cell><Cell ss:StyleID="s50"><Data ss:Type="Number">42</Data></Cell><Cell ss:StyleID="s50"><Data ss:Type="Number">67921</Data></Cell><Cell ss:StyleID="s50"><Data ss:Type="Number">1</Data></Cell><Cell ss:StyleID="s51"><Data ss:Type="Number">7957</Data></Cell><Cell ss:StyleID="s55"><Data ss:Type="String">BC</Data></Cell><Cell ss:StyleID="s50"><Data ss:Type="Number">2</Data></Cell><Cell ss:StyleID="s50"><Data ss:Type="Number">7005</Data></Cell><Cell ss:StyleID="s50"><Data ss:Type="Number">89</Data></Cell><Cell ss:StyleID="s51"><Data ss:Type="Number">21</Data></Cell><Cell ss:StyleID="s55"><Data ss:Type="String">EC</Data></Cell><Cell ss:StyleID="s50"><Data ss:Type="Number">42</Data></Cell><Cell ss:StyleID="s50"><Data ss:Type="Number">10529</Data></Cell><Cell ss:StyleID="s50"><Data ss:Type="Number">2</Data></Cell><Cell ss:StyleID="s51"><Data ss:Type="Number">1477</Data></Cell><Cell ss:StyleID="s55"><Data ss:Type="String">BC</Data></Cell><Cell ss:StyleID="s50"><Data ss:Type="Number">38</Data></Cell><Cell ss:StyleID="s50"><Data ss:Type="Number">32933</Data></Cell><Cell ss:StyleID="s50"><Data ss:Type="Number">7</Data></Cell><Cell ss:StyleID="s51"><Data ss:Type="Number">3752</Data></Cell><Cell ss:StyleID="s55"><Data ss:Type="String">BC</Data></Cell><Cell ss:StyleID="s50"><Data ss:Type="Number">17</Data></Cell><Cell ss:StyleID="s50"><Data ss:Type="Number">16259</Data></Cell><Cell ss:StyleID="s50"><Data ss:Type="Number">1044</Data></Cell><Cell ss:StyleID="s50"><Data ss:Type="Number">5830</Data></Cell><Cell ss:StyleID="s50"><Data ss:Type="String">BC</Data></Cell><Cell ss:StyleID="s56"><Data ss:Type="Number">34</Data></Cell><Cell ss:StyleID="s56"><Data ss:Type="Number">4490</Data></Cell><Cell ss:StyleID="s56"><Data ss:Type="Number">30</Data></Cell><Cell ss:StyleID="s56"><Data ss:Type="Number">722</Data></Cell><Cell ss:StyleID="s57"><Data ss:Type="String">BC</Data></Cell><Cell ss:StyleID="s56"><Data ss:Type="Number">13</Data></Cell><Cell ss:StyleID="s52"><Data ss:Type="Number">702</Data></Cell><Cell ss:StyleID="s57"><Data ss:Type="Number">52</Data></Cell><Cell ss:StyleID="s57"><Data ss:Type="Number">251</Data></Cell><Cell ss:StyleID="s58"><Data ss:Type="String">EC</Data></Cell></Row><Row><Cell ss:StyleID="s50"><Data ss:Type="Number">9</Data></Cell><Cell ss:StyleID="s51"><Data ss:Type="Number">1781</Data></Cell><Cell ss:StyleID="s50"><Data ss:Type="Number">37</Data></Cell><Cell ss:StyleID="s51"><Data ss:Type="Number">81</Data></Cell><Cell ss:StyleID="s55"><Data ss:Type="String">EC</Data></Cell><Cell ss:StyleID="s50"><Data ss:Type="Number">30</Data></Cell><Cell ss:StyleID="s50"><Data ss:Type="Number">2548</Data></Cell><Cell ss:StyleID="s50"><Data ss:Type="Number">31</Data></Cell><Cell ss:StyleID="s51" ss:Formula="=4039-RC[-2]-RC[-1]"><Data ss:Type="Number">1460</Data></Cell><Cell ss:StyleID="s55"><Data ss:Type="String">BC</Data></Cell><Cell ss:StyleID="s50"><Data ss:Type="Number">43</Data></Cell><Cell ss:StyleID="s50"><Data ss:Type="Number">67921</Data></Cell><Cell ss:StyleID="s50"><Data ss:Type="Number">1</Data></Cell><Cell ss:StyleID="s51"><Data ss:Type="Number">7957</Data></Cell><Cell ss:StyleID="s55"><Data ss:Type="String">BC</Data></Cell><Cell ss:StyleID="s50"><Data ss:Type="Number">3</Data></Cell><Cell ss:StyleID="s50"><Data ss:Type="Number">6909</Data></Cell><Cell ss:StyleID="s50"><Data ss:Type="Number">157</Data></Cell><Cell ss:StyleID="s51"><Data ss:Type="Number">49</Data></Cell><Cell ss:StyleID="s55"><Data ss:Type="String">EC</Data></Cell><Cell ss:StyleID="s50"><Data ss:Type="Number">43</Data></Cell><Cell ss:StyleID="s50"><Data ss:Type="Number">10529</Data></Cell><Cell ss:StyleID="s50"><Data ss:Type="Number">2</Data></Cell><Cell ss:StyleID="s51"><Data ss:Type="Number">1477</Data></Cell><Cell ss:StyleID="s55"><Data ss:Type="String">BC</Data></Cell><Cell ss:StyleID="s50"><Data ss:Type="Number">39</Data></Cell><Cell ss:StyleID="s50"><Data ss:Type="Number">32933</Data></Cell><Cell ss:StyleID="s50"><Data ss:Type="Number">3</Data></Cell><Cell ss:StyleID="s51"><Data ss:Type="Number">3756</Data></Cell><Cell ss:StyleID="s55"><Data ss:Type="String">BC</Data></Cell><Cell ss:StyleID="s50"><Data ss:Type="Number">18</Data></Cell><Cell ss:StyleID="s50"><Data ss:Type="Number">16068</Data></Cell><Cell ss:StyleID="s50"><Data ss:Type="Number">929</Data></Cell><Cell ss:StyleID="s50"><Data ss:Type="Number">6136</Data></Cell><Cell ss:StyleID="s50"><Data ss:Type="String">BC</Data></Cell><Cell ss:StyleID="s56"><Data ss:Type="Number">35</Data></Cell><Cell ss:StyleID="s56"><Data ss:Type="Number">4487</Data></Cell><Cell ss:StyleID="s56"><Data ss:Type="Number">20</Data></Cell><Cell ss:StyleID="s56"><Data ss:Type="Number">735</Data></Cell><Cell ss:StyleID="s57"><Data ss:Type="String">BC</Data></Cell><Cell ss:StyleID="s56"><Data ss:Type="Number">14</Data></Cell><Cell ss:StyleID="s52"><Data ss:Type="Number">696</Data></Cell><Cell ss:StyleID="s57"><Data ss:Type="Number">45</Data></Cell><Cell ss:StyleID="s57"><Data ss:Type="Number">264</Data></Cell><Cell ss:StyleID="s58"><Data ss:Type="String">EC</Data></Cell></Row><Row><Cell ss:StyleID="s50"><Data ss:Type="Number">10</Data></Cell><Cell ss:StyleID="s51"><Data ss:Type="Number">1765</Data></Cell><Cell ss:StyleID="s50"><Data ss:Type="Number">47</Data></Cell><Cell ss:StyleID="s51"><Data ss:Type="Number">87</Data></Cell><Cell ss:StyleID="s55"><Data ss:Type="String">EC</Data></Cell><Cell ss:StyleID="s50"><Data ss:Type="Number">31</Data></Cell><Cell ss:StyleID="s50"><Data ss:Type="Number">2543</Data></Cell><Cell ss:StyleID="s50"><Data ss:Type="Number">28</Data></Cell><Cell ss:StyleID="s51" ss:Formula="=4039-RC[-2]-RC[-1]"><Data ss:Type="Number">1468</Data></Cell><Cell ss:StyleID="s55"><Data ss:Type="String">BC</Data></Cell><Cell ss:StyleID="s50"><Data ss:Type="Number">44</Data></Cell><Cell ss:StyleID="s50"><Data ss:Type="Number">67921</Data></Cell><Cell ss:StyleID="s50"><Data ss:Type="Number">1</Data></Cell><Cell ss:StyleID="s51"><Data ss:Type="Number">7957</Data></Cell><Cell ss:StyleID="s55"><Data ss:Type="String">BC</Data></Cell><Cell ss:StyleID="s50"><Data ss:Type="Number">4</Data></Cell><Cell ss:StyleID="s50"><Data ss:Type="Number">6747</Data></Cell><Cell ss:StyleID="s50"><Data ss:Type="Number">268</Data></Cell><Cell ss:StyleID="s51"><Data ss:Type="Number">100</Data></Cell><Cell ss:StyleID="s55"><Data ss:Type="String">EC</Data></Cell><Cell ss:StyleID="s50"><Data ss:Type="Number">44</Data></Cell><Cell ss:StyleID="s50"><Data ss:Type="Number">10529</Data></Cell><Cell ss:StyleID="s50"><Data ss:Type="Number">2</Data></Cell><Cell ss:StyleID="s51"><Data ss:Type="Number">1477</Data></Cell><Cell ss:StyleID="s55"><Data ss:Type="String">BC</Data></Cell><Cell ss:StyleID="s50"><Data ss:Type="Number">40</Data></Cell><Cell ss:StyleID="s50"><Data ss:Type="Number">32933</Data></Cell><Cell ss:StyleID="s50"><Data ss:Type="Number">2</Data></Cell><Cell ss:StyleID="s51"><Data ss:Type="Number">3757</Data></Cell><Cell ss:StyleID="s55"><Data ss:Type="String">BC</Data></Cell><Cell ss:StyleID="s50"><Data ss:Type="Number">19</Data></Cell><Cell ss:StyleID="s50"><Data ss:Type="Number">15910</Data></Cell><Cell ss:StyleID="s50"><Data ss:Type="Number">817</Data></Cell><Cell ss:StyleID="s50"><Data ss:Type="Number">6406</Data></Cell><Cell ss:StyleID="s50"><Data ss:Type="String">BC</Data></Cell><Cell ss:StyleID="s56"><Data ss:Type="Number">36</Data></Cell><Cell ss:StyleID="s56"><Data ss:Type="Number">4484</Data></Cell><Cell ss:StyleID="s56"><Data ss:Type="Number">20</Data></Cell><Cell ss:StyleID="s56"><Data ss:Type="Number">738</Data></Cell><Cell ss:StyleID="s57"><Data ss:Type="String">BC</Data></Cell><Cell ss:StyleID="s56"><Data ss:Type="Number">15</Data></Cell><Cell ss:StyleID="s52"><Data ss:Type="Number">693</Data></Cell><Cell ss:StyleID="s57"><Data ss:Type="Number">32</Data></Cell><Cell ss:StyleID="s57"><Data ss:Type="Number">280</Data></Cell><Cell ss:StyleID="s58"><Data ss:Type="String">EC</Data></Cell></Row><Row><Cell ss:StyleID="s50"><Data ss:Type="Number">11</Data></Cell><Cell ss:StyleID="s51"><Data ss:Type="Number">1749</Data></Cell><Cell ss:StyleID="s50"><Data ss:Type="Number">54</Data></Cell><Cell ss:StyleID="s51"><Data ss:Type="Number">96</Data></Cell><Cell ss:StyleID="s55"><Data ss:Type="String">EC</Data></Cell><Cell ss:StyleID="s50"><Data ss:Type="Number">32</Data></Cell><Cell ss:StyleID="s50"><Data ss:Type="Number">2541</Data></Cell><Cell ss:StyleID="s50"><Data ss:Type="Number">26</Data></Cell><Cell ss:StyleID="s51" ss:Formula="=4039-RC[-2]-RC[-1]"><Data ss:Type="Number">1472</Data></Cell><Cell ss:StyleID="s55"><Data ss:Type="String">BC</Data></Cell><Cell ss:StyleID="s50"><Data ss:Type="Number">45</Data></Cell><Cell ss:StyleID="s50"><Data ss:Type="Number">67921</Data></Cell><Cell ss:StyleID="s50"><Data ss:Type="Number">1</Data></Cell><Cell ss:StyleID="s51"><Data ss:Type="Number">7957</Data></Cell><Cell ss:StyleID="s55"><Data ss:Type="String">BC</Data></Cell><Cell ss:StyleID="s50"><Data ss:Type="Number">5</Data></Cell><Cell ss:StyleID="s50"><Data ss:Type="Number">6564</Data></Cell><Cell ss:StyleID="s50"><Data ss:Type="Number">371</Data></Cell><Cell ss:StyleID="s51"><Data ss:Type="Number">180</Data></Cell><Cell ss:StyleID="s55"><Data ss:Type="String">EC</Data></Cell><Cell ss:StyleID="s50"><Data ss:Type="Number">45</Data></Cell><Cell ss:StyleID="s50"><Data ss:Type="Number">10529</Data></Cell><Cell ss:StyleID="s50"><Data ss:Type="Number">2</Data></Cell><Cell ss:StyleID="s51"><Data ss:Type="Number">1477</Data></Cell><Cell ss:StyleID="s55"><Data ss:Type="String">BC</Data></Cell><Cell ss:StyleID="s50"><Data ss:Type="Number">41</Data></Cell><Cell ss:StyleID="s50"><Data ss:Type="Number">32933</Data></Cell><Cell ss:StyleID="s50"><Data ss:Type="Number">2</Data></Cell><Cell ss:StyleID="s51"><Data ss:Type="Number">3757</Data></Cell><Cell ss:StyleID="s55"><Data ss:Type="String">BC</Data></Cell><Cell ss:StyleID="s50"><Data ss:Type="Number">20</Data></Cell><Cell ss:StyleID="s50"><Data ss:Type="Number">15771</Data></Cell><Cell ss:StyleID="s50"><Data ss:Type="Number">731</Data></Cell><Cell ss:StyleID="s50"><Data ss:Type="Number">6631</Data></Cell><Cell ss:StyleID="s50"><Data ss:Type="String">BC</Data></Cell><Cell ss:StyleID="s56"><Data ss:Type="Number">37</Data></Cell><Cell ss:StyleID="s56"><Data ss:Type="Number">4481</Data></Cell><Cell ss:StyleID="s56"><Data ss:Type="Number">17</Data></Cell><Cell ss:StyleID="s56"><Data ss:Type="Number">744</Data></Cell><Cell ss:StyleID="s57"><Data ss:Type="String">BC</Data></Cell><Cell ss:StyleID="s56"><Data ss:Type="Number">16</Data></Cell><Cell ss:StyleID="s52"><Data ss:Type="Number">684</Data></Cell><Cell ss:StyleID="s57"><Data ss:Type="Number">33</Data></Cell><Cell ss:StyleID="s57"><Data ss:Type="Number">288</Data></Cell><Cell ss:StyleID="s58"><Data ss:Type="String">EC</Data></Cell></Row><Row><Cell ss:StyleID="s50"><Data ss:Type="Number">12</Data></Cell><Cell ss:StyleID="s51"><Data ss:Type="Number">1734</Data></Cell><Cell ss:StyleID="s50"><Data ss:Type="Number">52</Data></Cell><Cell ss:StyleID="s51"><Data ss:Type="Number">113</Data></Cell><Cell ss:StyleID="s55"><Data ss:Type="String">EC</Data></Cell><Cell ss:StyleID="s50"><Data ss:Type="Number">33</Data></Cell><Cell ss:StyleID="s50"><Data ss:Type="Number">2539</Data></Cell><Cell ss:StyleID="s50"><Data ss:Type="Number">21</Data></Cell><Cell ss:StyleID="s51" ss:Formula="=4039-RC[-2]-RC[-1]"><Data ss:Type="Number">1479</Data></Cell><Cell ss:StyleID="s55"><Data ss:Type="String">BC</Data></Cell><Cell ss:StyleID="s50"><Data ss:Type="Number">46</Data></Cell><Cell ss:StyleID="s50"><Data ss:Type="Number">67921</Data></Cell><Cell ss:StyleID="s50"><Data ss:Type="Number">0</Data></Cell><Cell ss:StyleID="s51"><Data ss:Type="Number">7958</Data></Cell><Cell ss:StyleID="s55"><Data ss:Type="String">BC</Data></Cell><Cell ss:StyleID="s50"><Data ss:Type="Number">6</Data></Cell><Cell ss:StyleID="s50"><Data ss:Type="Number">6304</Data></Cell><Cell ss:StyleID="s50"><Data ss:Type="Number">523</Data></Cell><Cell ss:StyleID="s51"><Data ss:Type="Number">288</Data></Cell><Cell ss:StyleID="s55"><Data ss:Type="String">EC</Data></Cell><Cell ss:StyleID="s50"><Data ss:Type="Number">46</Data></Cell><Cell ss:StyleID="s50"><Data ss:Type="Number">10529</Data></Cell><Cell ss:StyleID="s50"><Data ss:Type="Number">2</Data></Cell><Cell ss:StyleID="s51"><Data ss:Type="Number">1477</Data></Cell><Cell ss:StyleID="s55"><Data ss:Type="String">BC</Data></Cell><Cell ss:StyleID="s50"><Data ss:Type="Number">42</Data></Cell><Cell ss:StyleID="s50"><Data ss:Type="Number">32933</Data></Cell><Cell ss:StyleID="s50"><Data ss:Type="Number">1</Data></Cell><Cell ss:StyleID="s51"><Data ss:Type="Number">3758</Data></Cell><Cell ss:StyleID="s55"><Data ss:Type="String">BC</Data></Cell><Cell ss:StyleID="s50"><Data ss:Type="Number">21</Data></Cell><Cell ss:StyleID="s50"><Data ss:Type="Number">15641</Data></Cell><Cell ss:StyleID="s50"><Data ss:Type="Number">644</Data></Cell><Cell ss:StyleID="s50"><Data ss:Type="Number">6848</Data></Cell><Cell ss:StyleID="s50"><Data ss:Type="String">BC</Data></Cell><Cell ss:StyleID="s56"><Data ss:Type="Number">38</Data></Cell><Cell ss:StyleID="s56"><Data ss:Type="Number">4479</Data></Cell><Cell ss:StyleID="s56"><Data ss:Type="Number">13</Data></Cell><Cell ss:StyleID="s56"><Data ss:Type="Number">750</Data></Cell><Cell ss:StyleID="s57"><Data ss:Type="String">BC</Data></Cell><Cell ss:StyleID="s56"><Data ss:Type="Number">17</Data></Cell><Cell ss:StyleID="s52"><Data ss:Type="Number">680</Data></Cell><Cell ss:StyleID="s57"><Data ss:Type="Number">23</Data></Cell><Cell ss:StyleID="s57"><Data ss:Type="Number">302</Data></Cell><Cell ss:StyleID="s58"><Data ss:Type="String">EC</Data></Cell></Row><Row><Cell ss:StyleID="s50"><Data ss:Type="Number">13</Data></Cell><Cell ss:StyleID="s51"><Data ss:Type="Number">1727</Data></Cell><Cell ss:StyleID="s50"><Data ss:Type="Number">44</Data></Cell><Cell ss:StyleID="s51"><Data ss:Type="Number">128</Data></Cell><Cell ss:StyleID="s55"><Data ss:Type="String">EC</Data></Cell><Cell ss:StyleID="s50"><Data ss:Type="Number">34</Data></Cell><Cell ss:StyleID="s50"><Data ss:Type="Number">2533</Data></Cell><Cell ss:StyleID="s50"><Data ss:Type="Number">20</Data></Cell><Cell ss:StyleID="s51" ss:Formula="=4039-RC[-2]-RC[-1]"><Data ss:Type="Number">1486</Data></Cell><Cell ss:StyleID="s55"><Data ss:Type="String">BC</Data></Cell><Cell ss:StyleID="s50"><Data ss:Type="Number">0</Data></Cell><Cell ss:StyleID="s50"><Data ss:Type="Number">75869</Data></Cell><Cell ss:StyleID="s50"><Data ss:Type="Number">10</Data></Cell><Cell ss:StyleID="s51"><Data ss:Type="Number">0</Data></Cell><Cell ss:StyleID="s55"><Data ss:Type="String">EC</Data></Cell><Cell ss:StyleID="s50"><Data ss:Type="Number">7</Data></Cell><Cell ss:StyleID="s50"><Data ss:Type="Number">6057</Data></Cell><Cell ss:StyleID="s50"><Data ss:Type="Number">606</Data></Cell><Cell ss:StyleID="s51"><Data ss:Type="Number">452</Data></Cell><Cell ss:StyleID="s55"><Data ss:Type="String">EC</Data></Cell><Cell ss:StyleID="s50"><Data ss:Type="Number">47</Data></Cell><Cell ss:StyleID="s50"><Data ss:Type="Number">10529</Data></Cell><Cell ss:StyleID="s50"><Data ss:Type="Number">2</Data></Cell><Cell ss:StyleID="s51"><Data ss:Type="Number">1477</Data></Cell><Cell ss:StyleID="s55"><Data ss:Type="String">BC</Data></Cell><Cell ss:StyleID="s50"><Data ss:Type="Number">43</Data></Cell><Cell ss:StyleID="s50"><Data ss:Type="Number">32933</Data></Cell><Cell ss:StyleID="s50"><Data ss:Type="Number">0</Data></Cell><Cell ss:StyleID="s51"><Data ss:Type="Number">3759</Data></Cell><Cell ss:StyleID="s55"><Data ss:Type="String">BC</Data></Cell><Cell ss:StyleID="s50"><Data ss:Type="Number">22</Data></Cell><Cell ss:StyleID="s50"><Data ss:Type="Number">15559</Data></Cell><Cell ss:StyleID="s50"><Data ss:Type="Number">533</Data></Cell><Cell ss:StyleID="s50"><Data ss:Type="Number">7041</Data></Cell><Cell ss:StyleID="s50"><Data ss:Type="String">BC</Data></Cell><Cell ss:StyleID="s56"><Data ss:Type="Number">39</Data></Cell><Cell ss:StyleID="s56"><Data ss:Type="Number">4479</Data></Cell><Cell ss:StyleID="s56"><Data ss:Type="Number">9</Data></Cell><Cell ss:StyleID="s56"><Data ss:Type="Number">754</Data></Cell><Cell ss:StyleID="s57"><Data ss:Type="String">BC</Data></Cell><Cell ss:StyleID="s56"><Data ss:Type="Number">18</Data></Cell><Cell ss:StyleID="s52"><Data ss:Type="Number">676</Data></Cell><Cell ss:StyleID="s57"><Data ss:Type="Number">17</Data></Cell><Cell ss:StyleID="s57"><Data ss:Type="Number">312</Data></Cell><Cell ss:StyleID="s58"><Data ss:Type="String">EC</Data></Cell></Row><Row><Cell ss:StyleID="s50"><Data ss:Type="Number">14</Data></Cell><Cell ss:StyleID="s51"><Data ss:Type="Number">1712</Data></Cell><Cell ss:StyleID="s50"><Data ss:Type="Number">50</Data></Cell><Cell ss:StyleID="s51"><Data ss:Type="Number">137</Data></Cell><Cell ss:StyleID="s55"><Data ss:Type="String">EC</Data></Cell><Cell ss:StyleID="s50"><Data ss:Type="Number">35</Data></Cell><Cell ss:StyleID="s50"><Data ss:Type="Number">2530</Data></Cell><Cell ss:StyleID="s50"><Data ss:Type="Number">18</Data></Cell><Cell ss:StyleID="s51" ss:Formula="=4039-RC[-2]-RC[-1]"><Data ss:Type="Number">1491</Data></Cell><Cell ss:StyleID="s55"><Data ss:Type="String">BC</Data></Cell><Cell ss:StyleID="s50"><Data ss:Type="Number">1</Data></Cell><Cell ss:StyleID="s50"><Data ss:Type="Number">75708</Data></Cell><Cell ss:StyleID="s50"><Data ss:Type="Number">167</Data></Cell><Cell ss:StyleID="s51"><Data ss:Type="Number">4</Data></Cell><Cell ss:StyleID="s55"><Data ss:Type="String">EC</Data></Cell><Cell ss:StyleID="s50"><Data ss:Type="Number">8</Data></Cell><Cell ss:StyleID="s50"><Data ss:Type="Number">5817</Data></Cell><Cell ss:StyleID="s50"><Data ss:Type="Number">662</Data></Cell><Cell ss:StyleID="s51"><Data ss:Type="Number">636</Data></Cell><Cell ss:StyleID="s55"><Data ss:Type="String">EC</Data></Cell><Cell ss:StyleID="s50"><Data ss:Type="Number">48</Data></Cell><Cell ss:StyleID="s50"><Data ss:Type="Number">10529</Data></Cell><Cell ss:StyleID="s50"><Data ss:Type="Number">2</Data></Cell><Cell ss:StyleID="s51"><Data ss:Type="Number">1477</Data></Cell><Cell ss:StyleID="s55"><Data ss:Type="String">BC</Data></Cell><Cell ss:StyleID="s50"><Data ss:Type="Number">0</Data></Cell><Cell ss:StyleID="s50"><Data ss:Type="Number">36682</Data></Cell><Cell ss:StyleID="s50"><Data ss:Type="Number">10</Data></Cell><Cell ss:StyleID="s51"><Data ss:Type="Number">0</Data></Cell><Cell ss:StyleID="s55"><Data ss:Type="String">EC</Data></Cell><Cell ss:StyleID="s50"><Data ss:Type="Number">23</Data></Cell><Cell ss:StyleID="s50"><Data ss:Type="Number">15482</Data></Cell><Cell ss:StyleID="s50"><Data ss:Type="Number">453</Data></Cell><Cell ss:StyleID="s50"><Data ss:Type="Number">7198</Data></Cell><Cell ss:StyleID="s50"><Data ss:Type="String">BC</Data></Cell><Cell ss:StyleID="s56"><Data ss:Type="Number">40</Data></Cell><Cell ss:StyleID="s56"><Data ss:Type="Number">4478</Data></Cell><Cell ss:StyleID="s56"><Data ss:Type="Number">4</Data></Cell><Cell ss:StyleID="s56"><Data ss:Type="Number">760</Data></Cell><Cell ss:StyleID="s57"><Data ss:Type="String">BC</Data></Cell><Cell ss:StyleID="s56"><Data ss:Type="Number">19</Data></Cell><Cell ss:StyleID="s52"><Data ss:Type="Number">674</Data></Cell><Cell ss:StyleID="s57"><Data ss:Type="Number">16</Data></Cell><Cell ss:StyleID="s57"><Data ss:Type="Number">315</Data></Cell><Cell ss:StyleID="s58"><Data ss:Type="String">EC</Data></Cell></Row><Row><Cell ss:StyleID="s50"><Data ss:Type="Number">15</Data></Cell><Cell ss:StyleID="s51"><Data ss:Type="Number">1705</Data></Cell><Cell ss:StyleID="s50"><Data ss:Type="Number">47</Data></Cell><Cell ss:StyleID="s51"><Data ss:Type="Number">147</Data></Cell><Cell ss:StyleID="s55"><Data ss:Type="String">EC</Data></Cell><Cell ss:StyleID="s50"><Data ss:Type="Number">36</Data></Cell><Cell ss:StyleID="s50"><Data ss:Type="Number">2528</Data></Cell><Cell ss:StyleID="s50"><Data ss:Type="Number">17</Data></Cell><Cell ss:StyleID="s51" ss:Formula="=4039-RC[-2]-RC[-1]"><Data ss:Type="Number">1494</Data></Cell><Cell ss:StyleID="s55"><Data ss:Type="String">BC</Data></Cell><Cell ss:StyleID="s50"><Data ss:Type="Number">2</Data></Cell><Cell ss:StyleID="s50"><Data ss:Type="Number">75471</Data></Cell><Cell ss:StyleID="s50"><Data ss:Type="Number">353</Data></Cell><Cell ss:StyleID="s51"><Data ss:Type="Number">55</Data></Cell><Cell ss:StyleID="s55"><Data ss:Type="String">EC</Data></Cell><Cell ss:StyleID="s50"><Data ss:Type="Number">9</Data></Cell><Cell ss:StyleID="s50"><Data ss:Type="Number">5623</Data></Cell><Cell ss:StyleID="s50"><Data ss:Type="Number">636</Data></Cell><Cell ss:StyleID="s51"><Data ss:Type="Number">856</Data></Cell><Cell ss:StyleID="s55"><Data ss:Type="String">EC</Data></Cell><Cell ss:StyleID="s50"><Data ss:Type="Number">49</Data></Cell><Cell ss:StyleID="s50"><Data ss:Type="Number">10529</Data></Cell><Cell ss:StyleID="s50"><Data ss:Type="Number">1</Data></Cell><Cell ss:StyleID="s51"><Data ss:Type="Number">1478</Data></Cell><Cell ss:StyleID="s55"><Data ss:Type="String">BC</Data></Cell><Cell ss:StyleID="s50"><Data ss:Type="Number">1</Data></Cell><Cell ss:StyleID="s50"><Data ss:Type="Number">36587</Data></Cell><Cell ss:StyleID="s50"><Data ss:Type="Number">101</Data></Cell><Cell ss:StyleID="s51"><Data ss:Type="Number">4</Data></Cell><Cell ss:StyleID="s55"><Data ss:Type="String">EC</Data></Cell><Cell ss:StyleID="s50"><Data ss:Type="Number">24</Data></Cell><Cell ss:StyleID="s50"><Data ss:Type="Number">15419</Data></Cell><Cell ss:StyleID="s50"><Data ss:Type="Number">382</Data></Cell><Cell ss:StyleID="s50"><Data ss:Type="Number">7332</Data></Cell><Cell ss:StyleID="s50"><Data ss:Type="String">BC</Data></Cell><Cell ss:StyleID="s56"><Data ss:Type="Number">41</Data></Cell><Cell ss:StyleID="s56"><Data ss:Type="Number">4477</Data></Cell><Cell ss:StyleID="s56"><Data ss:Type="Number">4</Data></Cell><Cell ss:StyleID="s56"><Data ss:Type="Number">761</Data></Cell><Cell ss:StyleID="s57"><Data ss:Type="String">BC</Data></Cell><Cell ss:StyleID="s56"><Data ss:Type="Number">20</Data></Cell><Cell ss:StyleID="s52"><Data ss:Type="Number">672</Data></Cell><Cell ss:StyleID="s57"><Data ss:Type="Number">14</Data></Cell><Cell ss:StyleID="s57"><Data ss:Type="Number">319</Data></Cell><Cell ss:StyleID="s58"><Data ss:Type="String">EC</Data></Cell></Row><Row><Cell ss:StyleID="s50"><Data ss:Type="Number">16</Data></Cell><Cell ss:StyleID="s51"><Data ss:Type="Number">1698</Data></Cell><Cell ss:StyleID="s50"><Data ss:Type="Number">44</Data></Cell><Cell ss:StyleID="s51"><Data ss:Type="Number">157</Data></Cell><Cell ss:StyleID="s55"><Data ss:Type="String">EC</Data></Cell><Cell ss:StyleID="s50"><Data ss:Type="Number">37</Data></Cell><Cell ss:StyleID="s50"><Data ss:Type="Number">2527</Data></Cell><Cell ss:StyleID="s50"><Data ss:Type="Number">11</Data></Cell><Cell ss:StyleID="s51" ss:Formula="=4039-RC[-2]-RC[-1]"><Data ss:Type="Number">1501</Data></Cell><Cell ss:StyleID="s55"><Data ss:Type="String">BC</Data></Cell><Cell ss:StyleID="s50"><Data ss:Type="Number">3</Data></Cell><Cell ss:StyleID="s50"><Data ss:Type="Number">74945</Data></Cell><Cell ss:StyleID="s50"><Data ss:Type="Number">769</Data></Cell><Cell ss:StyleID="s51"><Data ss:Type="Number">165</Data></Cell><Cell ss:StyleID="s55"><Data ss:Type="String">EC</Data></Cell><Cell ss:StyleID="s50"><Data ss:Type="Number">10</Data></Cell><Cell ss:StyleID="s50"><Data ss:Type="Number">5466</Data></Cell><Cell ss:StyleID="s50"><Data ss:Type="Number">620</Data></Cell><Cell ss:StyleID="s51"><Data ss:Type="Number">1029</Data></Cell><Cell ss:StyleID="s55"><Data ss:Type="String">EC</Data></Cell><Cell ss:StyleID="s50"><Data ss:Type="Number">50</Data></Cell><Cell ss:StyleID="s50"><Data ss:Type="Number">10529</Data></Cell><Cell ss:StyleID="s50"><Data ss:Type="Number">1</Data></Cell><Cell ss:StyleID="s51"><Data ss:Type="Number">1478</Data></Cell><Cell ss:StyleID="s55"><Data ss:Type="String">BC</Data></Cell><Cell ss:StyleID="s50"><Data ss:Type="Number">2</Data></Cell><Cell ss:StyleID="s50"><Data ss:Type="Number">36479</Data></Cell><Cell ss:StyleID="s50"><Data ss:Type="Number">173</Data></Cell><Cell ss:StyleID="s51"><Data ss:Type="Number">40</Data></Cell><Cell ss:StyleID="s55"><Data ss:Type="String">EC</Data></Cell><Cell ss:StyleID="s50"><Data ss:Type="Number">25</Data></Cell><Cell ss:StyleID="s50"><Data ss:Type="Number">15362</Data></Cell><Cell ss:StyleID="s50"><Data ss:Type="Number">343</Data></Cell><Cell ss:StyleID="s50"><Data ss:Type="Number">7428</Data></Cell><Cell ss:StyleID="s50"><Data ss:Type="String">BC</Data></Cell><Cell ss:StyleID="s56"><Data ss:Type="Number">42</Data></Cell><Cell ss:StyleID="s56"><Data ss:Type="Number">4477</Data></Cell><Cell ss:StyleID="s56"><Data ss:Type="Number">2</Data></Cell><Cell ss:StyleID="s56"><Data ss:Type="Number">763</Data></Cell><Cell ss:StyleID="s57"><Data ss:Type="String">BC</Data></Cell><Cell ss:StyleID="s56"><Data ss:Type="Number">21</Data></Cell><Cell ss:StyleID="s52"><Data ss:Type="Number">671</Data></Cell><Cell ss:StyleID="s57"><Data ss:Type="Number">11</Data></Cell><Cell ss:StyleID="s57"><Data ss:Type="Number">323</Data></Cell><Cell ss:StyleID="s58"><Data ss:Type="String">EC</Data></Cell></Row><Row><Cell ss:StyleID="s50"><Data ss:Type="Number">17</Data></Cell><Cell ss:StyleID="s51"><Data ss:Type="Number">1691</Data></Cell><Cell ss:StyleID="s50"><Data ss:Type="Number">37</Data></Cell><Cell ss:StyleID="s51"><Data ss:Type="Number">171</Data></Cell><Cell ss:StyleID="s55"><Data ss:Type="String">EC</Data></Cell><Cell ss:StyleID="s50"><Data ss:Type="Number">38</Data></Cell><Cell ss:StyleID="s50"><Data ss:Type="Number">2526</Data></Cell><Cell ss:StyleID="s50"><Data ss:Type="Number">12</Data></Cell><Cell ss:StyleID="s51" ss:Formula="=4039-RC[-2]-RC[-1]"><Data ss:Type="Number">1501</Data></Cell><Cell ss:StyleID="s55"><Data ss:Type="String">BC</Data></Cell><Cell ss:StyleID="s50"><Data ss:Type="Number">4</Data></Cell><Cell ss:StyleID="s50"><Data ss:Type="Number">74088</Data></Cell><Cell ss:StyleID="s50"><Data ss:Type="Number">1400</Data></Cell><Cell ss:StyleID="s51"><Data ss:Type="Number">391</Data></Cell><Cell ss:StyleID="s55"><Data ss:Type="String">EC</Data></Cell><Cell ss:StyleID="s50"><Data ss:Type="Number">11</Data></Cell><Cell ss:StyleID="s50"><Data ss:Type="Number">5358</Data></Cell><Cell ss:StyleID="s50"><Data ss:Type="Number">546</Data></Cell><Cell ss:StyleID="s51"><Data ss:Type="Number">1211</Data></Cell><Cell ss:StyleID="s55"><Data ss:Type="String">EC</Data></Cell><Cell ss:StyleID="s50"><Data ss:Type="Number">51</Data></Cell><Cell ss:StyleID="s50"><Data ss:Type="Number">10529</Data></Cell><Cell ss:StyleID="s50"><Data ss:Type="Number">1</Data></Cell><Cell ss:StyleID="s51"><Data ss:Type="Number">1478</Data></Cell><Cell ss:StyleID="s55"><Data ss:Type="String">BC</Data></Cell><Cell ss:StyleID="s50"><Data ss:Type="Number">3</Data></Cell><Cell ss:StyleID="s50"><Data ss:Type="Number">36326</Data></Cell><Cell ss:StyleID="s50"><Data ss:Type="Number">278</Data></Cell><Cell ss:StyleID="s51"><Data ss:Type="Number">88</Data></Cell><Cell ss:StyleID="s55"><Data ss:Type="String">EC</Data></Cell><Cell ss:StyleID="s50"><Data ss:Type="Number">26</Data></Cell><Cell ss:StyleID="s50"><Data ss:Type="Number">15311</Data></Cell><Cell ss:StyleID="s50"><Data ss:Type="Number">281</Data></Cell><Cell ss:StyleID="s50"><Data ss:Type="Number">7541</Data></Cell><Cell ss:StyleID="s50"><Data ss:Type="String">BC</Data></Cell><Cell ss:StyleID="s56"><Data ss:Type="Number">43</Data></Cell><Cell ss:StyleID="s56"><Data ss:Type="Number">4477</Data></Cell><Cell ss:StyleID="s56"><Data ss:Type="Number">2</Data></Cell><Cell ss:StyleID="s56"><Data ss:Type="Number">763</Data></Cell><Cell ss:StyleID="s57"><Data ss:Type="String">BC</Data></Cell><Cell ss:StyleID="s56"><Data ss:Type="Number">22</Data></Cell><Cell ss:StyleID="s52"><Data ss:Type="Number">668</Data></Cell><Cell ss:StyleID="s57"><Data ss:Type="Number">12</Data></Cell><Cell ss:StyleID="s57"><Data ss:Type="Number">325</Data></Cell><Cell ss:StyleID="s58"><Data ss:Type="String">EC</Data></Cell></Row><Row><Cell ss:StyleID="s50"><Data ss:Type="Number">18</Data></Cell><Cell ss:StyleID="s51"><Data ss:Type="Number">1684</Data></Cell><Cell ss:StyleID="s50"><Data ss:Type="Number">31</Data></Cell><Cell ss:StyleID="s51"><Data ss:Type="Number">184</Data></Cell><Cell ss:StyleID="s55"><Data ss:Type="String">EC</Data></Cell><Cell ss:StyleID="s50"><Data ss:Type="Number">39</Data></Cell><Cell ss:StyleID="s50"><Data ss:Type="Number">2522</Data></Cell><Cell ss:StyleID="s50"><Data ss:Type="Number">14</Data></Cell><Cell ss:StyleID="s51" ss:Formula="=4039-RC[-2]-RC[-1]"><Data ss:Type="Number">1503</Data></Cell><Cell ss:StyleID="s55"><Data ss:Type="String">BC</Data></Cell><Cell ss:StyleID="s50"><Data ss:Type="Number">5</Data></Cell><Cell ss:StyleID="s50"><Data ss:Type="Number">73020</Data></Cell><Cell ss:StyleID="s50"><Data ss:Type="Number">2050</Data></Cell><Cell ss:StyleID="s51"><Data ss:Type="Number">809</Data></Cell><Cell ss:StyleID="s55"><Data ss:Type="String">EC</Data></Cell><Cell ss:StyleID="s50"><Data ss:Type="Number">12</Data></Cell><Cell ss:StyleID="s50"><Data ss:Type="Number">5263</Data></Cell><Cell ss:StyleID="s50"><Data ss:Type="Number">470</Data></Cell><Cell ss:StyleID="s51"><Data ss:Type="Number">1382</Data></Cell><Cell ss:StyleID="s55"><Data ss:Type="String">EC</Data></Cell><Cell ss:StyleID="s50"><Data ss:Type="Number">52</Data></Cell><Cell ss:StyleID="s50"><Data ss:Type="Number">10529</Data></Cell><Cell ss:StyleID="s50"><Data ss:Type="Number">1</Data></Cell><Cell ss:StyleID="s51"><Data ss:Type="Number">1478</Data></Cell><Cell ss:StyleID="s55"><Data ss:Type="String">BC</Data></Cell><Cell ss:StyleID="s50"><Data ss:Type="Number">4</Data></Cell><Cell ss:StyleID="s50"><Data ss:Type="Number">36110</Data></Cell><Cell ss:StyleID="s50"><Data ss:Type="Number">417</Data></Cell><Cell ss:StyleID="s51"><Data ss:Type="Number">165</Data></Cell><Cell ss:StyleID="s55"><Data ss:Type="String">EC</Data></Cell><Cell ss:StyleID="s50"><Data ss:Type="Number">27</Data></Cell><Cell ss:StyleID="s50"><Data ss:Type="Number">15282</Data></Cell><Cell ss:StyleID="s50"><Data ss:Type="Number">229</Data></Cell><Cell ss:StyleID="s50"><Data ss:Type="Number">7622</Data></Cell><Cell ss:StyleID="s50"><Data ss:Type="String">BC</Data></Cell><Cell ss:StyleID="s56"><Data ss:Type="Number">44</Data></Cell><Cell ss:StyleID="s56"><Data ss:Type="Number">4476</Data></Cell><Cell ss:StyleID="s56"><Data ss:Type="Number">2</Data></Cell><Cell ss:StyleID="s56"><Data ss:Type="Number">764</Data></Cell><Cell ss:StyleID="s57"><Data ss:Type="String">BC</Data></Cell><Cell ss:StyleID="s56"><Data ss:Type="Number">23</Data></Cell><Cell ss:StyleID="s52"><Data ss:Type="Number">666</Data></Cell><Cell ss:StyleID="s57"><Data ss:Type="Number">11</Data></Cell><Cell ss:StyleID="s57"><Data ss:Type="Number">328</Data></Cell><Cell ss:StyleID="s58"><Data ss:Type="String">EC</Data></Cell></Row><Row><Cell ss:StyleID="s50"><Data ss:Type="Number">19</Data></Cell><Cell ss:StyleID="s51"><Data ss:Type="Number">1672</Data></Cell><Cell ss:StyleID="s50"><Data ss:Type="Number">30</Data></Cell><Cell ss:StyleID="s51"><Data ss:Type="Number">197</Data></Cell><Cell ss:StyleID="s55"><Data ss:Type="String">EC</Data></Cell><Cell ss:StyleID="s50"><Data ss:Type="Number">40</Data></Cell><Cell ss:StyleID="s50"><Data ss:Type="Number">2514</Data></Cell><Cell ss:StyleID="s50"><Data ss:Type="Number">16</Data></Cell><Cell ss:StyleID="s51" ss:Formula="=4039-RC[-2]-RC[-1]"><Data ss:Type="Number">1509</Data></Cell><Cell ss:StyleID="s55"><Data ss:Type="String">BC</Data></Cell><Cell ss:StyleID="s50"><Data ss:Type="Number">6</Data></Cell><Cell ss:StyleID="s50"><Data ss:Type="Number">71957</Data></Cell><Cell ss:StyleID="s50"><Data ss:Type="Number">2501</Data></Cell><Cell ss:StyleID="s51"><Data ss:Type="Number">1421</Data></Cell><Cell ss:StyleID="s55"><Data ss:Type="String">EC</Data></Cell><Cell ss:StyleID="s50"><Data ss:Type="Number">13</Data></Cell><Cell ss:StyleID="s50"><Data ss:Type="Number">5200</Data></Cell><Cell ss:StyleID="s50"><Data ss:Type="Number">398</Data></Cell><Cell ss:StyleID="s51"><Data ss:Type="Number">1517</Data></Cell><Cell ss:StyleID="s55"><Data ss:Type="String">EC</Data></Cell><Cell ss:StyleID="s50"><Data ss:Type="Number">53</Data></Cell><Cell ss:StyleID="s50"><Data ss:Type="Number">10529</Data></Cell><Cell ss:StyleID="s50"><Data ss:Type="Number">1</Data></Cell><Cell ss:StyleID="s51"><Data ss:Type="Number">1478</Data></Cell><Cell ss:StyleID="s55"><Data ss:Type="String">BC</Data></Cell><Cell ss:StyleID="s50"><Data ss:Type="Number">5</Data></Cell><Cell ss:StyleID="s50"><Data ss:Type="Number">35796</Data></Cell><Cell ss:StyleID="s50"><Data ss:Type="Number">603</Data></Cell><Cell ss:StyleID="s51"><Data ss:Type="Number">293</Data></Cell><Cell ss:StyleID="s55"><Data ss:Type="String">EC</Data></Cell><Cell ss:StyleID="s50"><Data ss:Type="Number">28</Data></Cell><Cell ss:StyleID="s50"><Data ss:Type="Number">15244</Data></Cell><Cell ss:StyleID="s50"><Data ss:Type="Number">194</Data></Cell><Cell ss:StyleID="s50"><Data ss:Type="Number">7695</Data></Cell><Cell ss:StyleID="s50"><Data ss:Type="String">BC</Data></Cell><Cell ss:StyleID="s56"><Data ss:Type="Number">45</Data></Cell><Cell ss:StyleID="s56"><Data ss:Type="Number">4476</Data></Cell><Cell ss:StyleID="s56"><Data ss:Type="Number">1</Data></Cell><Cell ss:StyleID="s56"><Data ss:Type="Number">765</Data></Cell><Cell ss:StyleID="s57"><Data ss:Type="String">BC</Data></Cell><Cell ss:StyleID="s56"><Data ss:Type="Number">24</Data></Cell><Cell ss:StyleID="s52"><Data ss:Type="Number">665</Data></Cell><Cell ss:StyleID="s57"><Data ss:Type="Number">10</Data></Cell><Cell ss:StyleID="s57"><Data ss:Type="Number">330</Data></Cell><Cell ss:StyleID="s58"><Data ss:Type="String">EC</Data></Cell></Row><Row><Cell ss:StyleID="s50"><Data ss:Type="Number">20</Data></Cell><Cell ss:StyleID="s51"><Data ss:Type="Number">1665</Data></Cell><Cell ss:StyleID="s50"><Data ss:Type="Number">30</Data></Cell><Cell ss:StyleID="s51"><Data ss:Type="Number">204</Data></Cell><Cell ss:StyleID="s55"><Data ss:Type="String">EC</Data></Cell><Cell ss:StyleID="s50"><Data ss:Type="Number">41</Data></Cell><Cell ss:StyleID="s50"><Data ss:Type="Number">2514</Data></Cell><Cell ss:StyleID="s50"><Data ss:Type="Number">11</Data></Cell><Cell ss:StyleID="s51" ss:Formula="=4039-RC[-2]-RC[-1]"><Data ss:Type="Number">1514</Data></Cell><Cell ss:StyleID="s55"><Data ss:Type="String">BC</Data></Cell><Cell ss:StyleID="s50"><Data ss:Type="Number">7</Data></Cell><Cell ss:StyleID="s50"><Data ss:Type="Number">71043</Data></Cell><Cell ss:StyleID="s50"><Data ss:Type="Number">2686</Data></Cell><Cell ss:StyleID="s51"><Data ss:Type="Number">2150</Data></Cell><Cell ss:StyleID="s55"><Data ss:Type="String">EC</Data></Cell><Cell ss:StyleID="s50"><Data ss:Type="Number">14</Data></Cell><Cell ss:StyleID="s50"><Data ss:Type="Number">5151</Data></Cell><Cell ss:StyleID="s50"><Data ss:Type="Number">347</Data></Cell><Cell ss:StyleID="s51"><Data ss:Type="Number">1617</Data></Cell><Cell ss:StyleID="s55"><Data ss:Type="String">EC</Data></Cell><Cell ss:StyleID="s50"><Data ss:Type="Number">54</Data></Cell><Cell ss:StyleID="s50"><Data ss:Type="Number">10528</Data></Cell><Cell ss:StyleID="s50"><Data ss:Type="Number">1</Data></Cell><Cell ss:StyleID="s51"><Data ss:Type="Number">1479</Data></Cell><Cell ss:StyleID="s55"><Data ss:Type="String">BC</Data></Cell><Cell ss:StyleID="s50"><Data ss:Type="Number">6</Data></Cell><Cell ss:StyleID="s50"><Data ss:Type="Number">35448</Data></Cell><Cell ss:StyleID="s50"><Data ss:Type="Number">761</Data></Cell><Cell ss:StyleID="s51"><Data ss:Type="Number">483</Data></Cell><Cell ss:StyleID="s55"><Data ss:Type="String">EC</Data></Cell><Cell ss:StyleID="s50"><Data ss:Type="Number">29</Data></Cell><Cell ss:StyleID="s50"><Data ss:Type="Number">15219</Data></Cell><Cell ss:StyleID="s50"><Data ss:Type="Number">169</Data></Cell><Cell ss:StyleID="s50"><Data ss:Type="Number">7745</Data></Cell><Cell ss:StyleID="s50"><Data ss:Type="String">BC</Data></Cell><Cell ss:StyleID="s56"><Data ss:Type="Number">46</Data></Cell><Cell ss:StyleID="s56"><Data ss:Type="Number">4476</Data></Cell><Cell ss:StyleID="s56"><Data ss:Type="Number">1</Data></Cell><Cell ss:StyleID="s56"><Data ss:Type="Number">765</Data></Cell><Cell ss:StyleID="s57"><Data ss:Type="String">BC</Data></Cell><Cell ss:StyleID="s56"><Data ss:Type="Number">25</Data></Cell><Cell ss:StyleID="s52"><Data ss:Type="Number">665</Data></Cell><Cell ss:StyleID="s57"><Data ss:Type="Number">8</Data></Cell><Cell ss:StyleID="s57"><Data ss:Type="Number">332</Data></Cell><Cell ss:StyleID="s58"><Data ss:Type="String">EC</Data></Cell></Row><Row><Cell ss:StyleID="s50"><Data ss:Type="Number">21</Data></Cell><Cell ss:StyleID="s51"><Data ss:Type="Number">1656</Data></Cell><Cell ss:StyleID="s50"><Data ss:Type="Number">30</Data></Cell><Cell ss:StyleID="s51"><Data ss:Type="Number">213</Data></Cell><Cell ss:StyleID="s55"><Data ss:Type="String">EC</Data></Cell><Cell ss:StyleID="s50"><Data ss:Type="Number">42</Data></Cell><Cell ss:StyleID="s50"><Data ss:Type="Number">2508</Data></Cell><Cell ss:StyleID="s50"><Data ss:Type="Number">12</Data></Cell><Cell ss:StyleID="s51" ss:Formula="=4039-RC[-2]-RC[-1]"><Data ss:Type="Number">1519</Data></Cell><Cell ss:StyleID="s55"><Data ss:Type="String">BC</Data></Cell><Cell ss:StyleID="s50"><Data ss:Type="Number">8</Data></Cell><Cell ss:StyleID="s50"><Data ss:Type="Number">70344</Data></Cell><Cell ss:StyleID="s50"><Data ss:Type="Number">2539</Data></Cell><Cell ss:StyleID="s51"><Data ss:Type="Number">2996</Data></Cell><Cell ss:StyleID="s55"><Data ss:Type="String">EC</Data></Cell><Cell ss:StyleID="s50"><Data ss:Type="Number">15</Data></Cell><Cell ss:StyleID="s50"><Data ss:Type="Number">5098</Data></Cell><Cell ss:StyleID="s50"><Data ss:Type="Number">304</Data></Cell><Cell ss:StyleID="s51"><Data ss:Type="Number">1713</Data></Cell><Cell ss:StyleID="s55"><Data ss:Type="String">EC</Data></Cell><Cell ss:StyleID="s50"><Data ss:Type="Number">55</Data></Cell><Cell ss:StyleID="s50"><Data ss:Type="Number">10527</Data></Cell><Cell ss:StyleID="s50"><Data ss:Type="Number">2</Data></Cell><Cell ss:StyleID="s51"><Data ss:Type="Number">1479</Data></Cell><Cell ss:StyleID="s55"><Data ss:Type="String">BC</Data></Cell><Cell ss:StyleID="s50"><Data ss:Type="Number">7</Data></Cell><Cell ss:StyleID="s50"><Data ss:Type="Number">35092</Data></Cell><Cell ss:StyleID="s50"><Data ss:Type="Number">865</Data></Cell><Cell ss:StyleID="s51"><Data ss:Type="Number">735</Data></Cell><Cell ss:StyleID="s55"><Data ss:Type="String">EC</Data></Cell><Cell ss:StyleID="s50"><Data ss:Type="Number">30</Data></Cell><Cell ss:StyleID="s50"><Data ss:Type="Number">15195</Data></Cell><Cell ss:StyleID="s50"><Data ss:Type="Number">141</Data></Cell><Cell ss:StyleID="s50"><Data ss:Type="Number">7797</Data></Cell><Cell ss:StyleID="s50"><Data ss:Type="String">BC</Data></Cell><Cell ss:StyleID="s56"><Data ss:Type="Number">47</Data></Cell><Cell ss:StyleID="s56"><Data ss:Type="Number">4476</Data></Cell><Cell ss:StyleID="s56"><Data ss:Type="Number">1</Data></Cell><Cell ss:StyleID="s56"><Data ss:Type="Number">765</Data></Cell><Cell ss:StyleID="s57"><Data ss:Type="String">BC</Data></Cell><Cell ss:StyleID="s56"><Data ss:Type="Number">26</Data></Cell><Cell ss:StyleID="s52"><Data ss:Type="Number">664</Data></Cell><Cell ss:StyleID="s57"><Data ss:Type="Number">7</Data></Cell><Cell ss:StyleID="s57"><Data ss:Type="Number">334</Data></Cell><Cell ss:StyleID="s58"><Data ss:Type="String">EC</Data></Cell></Row><Row><Cell ss:StyleID="s50"><Data ss:Type="Number">22</Data></Cell><Cell ss:StyleID="s51"><Data ss:Type="Number">1648</Data></Cell><Cell ss:StyleID="s50"><Data ss:Type="Number">30</Data></Cell><Cell ss:StyleID="s51"><Data ss:Type="Number">221</Data></Cell><Cell ss:StyleID="s55"><Data ss:Type="String">EC</Data></Cell><Cell ss:StyleID="s50"><Data ss:Type="Number">43</Data></Cell><Cell ss:StyleID="s50"><Data ss:Type="Number">2505</Data></Cell><Cell ss:StyleID="s50"><Data ss:Type="Number">10</Data></Cell><Cell ss:StyleID="s51" ss:Formula="=4039-RC[-2]-RC[-1]"><Data ss:Type="Number">1524</Data></Cell><Cell ss:StyleID="s55"><Data ss:Type="String">BC</Data></Cell><Cell ss:StyleID="s50"><Data ss:Type="Number">9</Data></Cell><Cell ss:StyleID="s50"><Data ss:Type="Number">69727</Data></Cell><Cell ss:StyleID="s50"><Data ss:Type="Number">2354</Data></Cell><Cell ss:StyleID="s51"><Data ss:Type="Number">3798</Data></Cell><Cell ss:StyleID="s55"><Data ss:Type="String">EC</Data></Cell><Cell ss:StyleID="s50"><Data ss:Type="Number">16</Data></Cell><Cell ss:StyleID="s50"><Data ss:Type="Number">5069</Data></Cell><Cell ss:StyleID="s50"><Data ss:Type="Number">239</Data></Cell><Cell ss:StyleID="s51"><Data ss:Type="Number">1807</Data></Cell><Cell ss:StyleID="s55"><Data ss:Type="String">EC</Data></Cell><Cell ss:StyleID="s50"><Data ss:Type="Number">56</Data></Cell><Cell ss:StyleID="s50"><Data ss:Type="Number">10527</Data></Cell><Cell ss:StyleID="s50"><Data ss:Type="Number">2</Data></Cell><Cell ss:StyleID="s51"><Data ss:Type="Number">1479</Data></Cell><Cell ss:StyleID="s55"><Data ss:Type="String">BC</Data></Cell><Cell ss:StyleID="s50"><Data ss:Type="Number">8</Data></Cell><Cell ss:StyleID="s50"><Data ss:Type="Number">34754</Data></Cell><Cell ss:StyleID="s50"><Data ss:Type="Number">975</Data></Cell><Cell ss:StyleID="s51"><Data ss:Type="Number">963</Data></Cell><Cell ss:StyleID="s55"><Data ss:Type="String">EC</Data></Cell><Cell ss:StyleID="s50"><Data ss:Type="Number">31</Data></Cell><Cell ss:StyleID="s50"><Data ss:Type="Number">15178</Data></Cell><Cell ss:StyleID="s50"><Data ss:Type="Number">109</Data></Cell><Cell ss:StyleID="s50"><Data ss:Type="Number">7846</Data></Cell><Cell ss:StyleID="s50"><Data ss:Type="String">BC</Data></Cell><Cell ss:StyleID="s56"><Data ss:Type="Number">48</Data></Cell><Cell ss:StyleID="s56"><Data ss:Type="Number">4476</Data></Cell><Cell ss:StyleID="s56"><Data ss:Type="Number">0</Data></Cell><Cell ss:StyleID="s56"><Data ss:Type="Number">766</Data></Cell><Cell ss:StyleID="s57"><Data ss:Type="String">BC</Data></Cell><Cell ss:StyleID="s56"><Data ss:Type="Number">27</Data></Cell><Cell ss:StyleID="s52"><Data ss:Type="Number">664</Data></Cell><Cell ss:StyleID="s57"><Data ss:Type="Number">7</Data></Cell><Cell ss:StyleID="s57"><Data ss:Type="Number">334</Data></Cell><Cell ss:StyleID="s58"><Data ss:Type="String">EC</Data></Cell></Row><Row><Cell ss:StyleID="s50"><Data ss:Type="Number">23</Data></Cell><Cell ss:StyleID="s51"><Data ss:Type="Number">1644</Data></Cell><Cell ss:StyleID="s50"><Data ss:Type="Number">24</Data></Cell><Cell ss:StyleID="s51"><Data ss:Type="Number">231</Data></Cell><Cell ss:StyleID="s55"><Data ss:Type="String">EC</Data></Cell><Cell ss:StyleID="s50"><Data ss:Type="Number">44</Data></Cell><Cell ss:StyleID="s50"><Data ss:Type="Number">2504</Data></Cell><Cell ss:StyleID="s50"><Data ss:Type="Number">8</Data></Cell><Cell ss:StyleID="s51" ss:Formula="=4039-RC[-2]-RC[-1]"><Data ss:Type="Number">1527</Data></Cell><Cell ss:StyleID="s55"><Data ss:Type="String">BC</Data></Cell><Cell ss:StyleID="s50"><Data ss:Type="Number">10</Data></Cell><Cell ss:StyleID="s50"><Data ss:Type="Number">69284</Data></Cell><Cell ss:StyleID="s50"><Data ss:Type="Number">2089</Data></Cell><Cell ss:StyleID="s51"><Data ss:Type="Number">4506</Data></Cell><Cell ss:StyleID="s55"><Data ss:Type="String">EC</Data></Cell><Cell ss:StyleID="s50"><Data ss:Type="Number">17</Data></Cell><Cell ss:StyleID="s50"><Data ss:Type="Number">5043</Data></Cell><Cell ss:StyleID="s50"><Data ss:Type="Number">192</Data></Cell><Cell ss:StyleID="s51"><Data ss:Type="Number">1880</Data></Cell><Cell ss:StyleID="s55"><Data ss:Type="String">EC</Data></Cell><Cell ss:StyleID="s50"><Data ss:Type="Number">57</Data></Cell><Cell ss:StyleID="s50"><Data ss:Type="Number">10527</Data></Cell><Cell ss:StyleID="s50"><Data ss:Type="Number">2</Data></Cell><Cell ss:StyleID="s51"><Data ss:Type="Number">1479</Data></Cell><Cell ss:StyleID="s55"><Data ss:Type="String">BC</Data></Cell><Cell ss:StyleID="s50"><Data ss:Type="Number">9</Data></Cell><Cell ss:StyleID="s50"><Data ss:Type="Number">34485</Data></Cell><Cell ss:StyleID="s50"><Data ss:Type="Number">942</Data></Cell><Cell ss:StyleID="s51"><Data ss:Type="Number">1265</Data></Cell><Cell ss:StyleID="s55"><Data ss:Type="String">EC</Data></Cell><Cell ss:StyleID="s50"><Data ss:Type="Number">32</Data></Cell><Cell ss:StyleID="s50"><Data ss:Type="Number">15164</Data></Cell><Cell ss:StyleID="s50"><Data ss:Type="Number">88</Data></Cell><Cell ss:StyleID="s50"><Data ss:Type="Number">7881</Data></Cell><Cell ss:StyleID="s50"><Data ss:Type="String">BC</Data></Cell><Cell ss:StyleID="s56"><Data ss:Type="Number">0</Data></Cell><Cell ss:StyleID="s56"><Data ss:Type="Number">5232</Data></Cell><Cell ss:StyleID="s56"><Data ss:Type="Number">10</Data></Cell><Cell ss:StyleID="s56"><Data ss:Type="Number">0</Data></Cell><Cell ss:StyleID="s56"><Data ss:Type="String">EC</Data></Cell><Cell ss:StyleID="s56"><Data ss:Type="Number">28</Data></Cell><Cell ss:StyleID="s52"><Data ss:Type="Number">663</Data></Cell><Cell ss:StyleID="s57"><Data ss:Type="Number">8</Data></Cell><Cell ss:StyleID="s57"><Data ss:Type="Number">334</Data></Cell><Cell ss:StyleID="s58"><Data ss:Type="String">EC</Data></Cell></Row><Row><Cell ss:StyleID="s50"><Data ss:Type="Number">24</Data></Cell><Cell ss:StyleID="s51"><Data ss:Type="Number">1640</Data></Cell><Cell ss:StyleID="s50"><Data ss:Type="Number">21</Data></Cell><Cell ss:StyleID="s51"><Data ss:Type="Number">238</Data></Cell><Cell ss:StyleID="s55"><Data ss:Type="String">EC</Data></Cell><Cell ss:StyleID="s50"><Data ss:Type="Number">45</Data></Cell><Cell ss:StyleID="s50"><Data ss:Type="Number">2502</Data></Cell><Cell ss:StyleID="s50"><Data ss:Type="Number">5</Data></Cell><Cell ss:StyleID="s51" ss:Formula="=4039-RC[-2]-RC[-1]"><Data ss:Type="Number">1532</Data></Cell><Cell ss:StyleID="s55"><Data ss:Type="String">BC</Data></Cell><Cell ss:StyleID="s50"><Data ss:Type="Number">11</Data></Cell><Cell ss:StyleID="s50"><Data ss:Type="Number">68933</Data></Cell><Cell ss:StyleID="s50"><Data ss:Type="Number">1825</Data></Cell><Cell ss:StyleID="s51"><Data ss:Type="Number">5121</Data></Cell><Cell ss:StyleID="s55"><Data ss:Type="String">EC</Data></Cell><Cell ss:StyleID="s50"><Data ss:Type="Number">18</Data></Cell><Cell ss:StyleID="s50"><Data ss:Type="Number">5026</Data></Cell><Cell ss:StyleID="s50"><Data ss:Type="Number">137</Data></Cell><Cell ss:StyleID="s51"><Data ss:Type="Number">1952</Data></Cell><Cell ss:StyleID="s55"><Data ss:Type="String">EC</Data></Cell><Cell ss:StyleID="s50"><Data ss:Type="Number">58</Data></Cell><Cell ss:StyleID="s50"><Data ss:Type="Number">10527</Data></Cell><Cell ss:StyleID="s50"><Data ss:Type="Number">2</Data></Cell><Cell ss:StyleID="s51"><Data ss:Type="Number">1479</Data></Cell><Cell ss:StyleID="s55"><Data ss:Type="String">BC</Data></Cell><Cell ss:StyleID="s50"><Data ss:Type="Number">10</Data></Cell><Cell ss:StyleID="s50"><Data ss:Type="Number">34233</Data></Cell><Cell ss:StyleID="s50"><Data ss:Type="Number">907</Data></Cell><Cell ss:StyleID="s51"><Data ss:Type="Number">1552</Data></Cell><Cell ss:StyleID="s55"><Data ss:Type="String">EC</Data></Cell><Cell ss:StyleID="s50"><Data ss:Type="Number">33</Data></Cell><Cell ss:StyleID="s50"><Data ss:Type="Number">15149</Data></Cell><Cell ss:StyleID="s50"><Data ss:Type="Number">78</Data></Cell><Cell ss:StyleID="s50"><Data ss:Type="Number">7906</Data></Cell><Cell ss:StyleID="s50"><Data ss:Type="String">BC</Data></Cell><Cell ss:StyleID="s56"><Data ss:Type="Number">1</Data></Cell><Cell ss:StyleID="s56"><Data ss:Type="Number">5210</Data></Cell><Cell ss:StyleID="s56"><Data ss:Type="Number">31</Data></Cell><Cell ss:StyleID="s56"><Data ss:Type="Number">1</Data></Cell><Cell ss:StyleID="s56"><Data ss:Type="String">EC</Data></Cell><Cell ss:StyleID="s56"><Data ss:Type="Number">29</Data></Cell><Cell ss:StyleID="s52"><Data ss:Type="Number">661</Data></Cell><Cell ss:StyleID="s57"><Data ss:Type="Number">10</Data></Cell><Cell ss:StyleID="s57"><Data ss:Type="Number">334</Data></Cell><Cell ss:StyleID="s58"><Data ss:Type="String">EC</Data></Cell></Row><Row><Cell ss:StyleID="s50"><Data ss:Type="Number">25</Data></Cell><Cell ss:StyleID="s51"><Data ss:Type="Number">1635</Data></Cell><Cell ss:StyleID="s50"><Data ss:Type="Number">18</Data></Cell><Cell ss:StyleID="s51"><Data ss:Type="Number">246</Data></Cell><Cell ss:StyleID="s55"><Data ss:Type="String">EC</Data></Cell><Cell ss:StyleID="s50"><Data ss:Type="Number">46</Data></Cell><Cell ss:StyleID="s50"><Data ss:Type="Number">2502</Data></Cell><Cell ss:StyleID="s50"><Data ss:Type="Number">1</Data></Cell><Cell ss:StyleID="s51" ss:Formula="=4039-RC[-2]-RC[-1]"><Data ss:Type="Number">1536</Data></Cell><Cell ss:StyleID="s55"><Data ss:Type="String">BC</Data></Cell><Cell ss:StyleID="s50"><Data ss:Type="Number">12</Data></Cell><Cell ss:StyleID="s50"><Data ss:Type="Number">68700</Data></Cell><Cell ss:StyleID="s50"><Data ss:Type="Number">1490</Data></Cell><Cell ss:StyleID="s51"><Data ss:Type="Number">5689</Data></Cell><Cell ss:StyleID="s55"><Data ss:Type="String">EC</Data></Cell><Cell ss:StyleID="s50"><Data ss:Type="Number">19</Data></Cell><Cell ss:StyleID="s50"><Data ss:Type="Number">5014</Data></Cell><Cell ss:StyleID="s50"><Data ss:Type="Number">112</Data></Cell><Cell ss:StyleID="s51"><Data ss:Type="Number">1989</Data></Cell><Cell ss:StyleID="s55"><Data ss:Type="String">EC</Data></Cell><Cell ss:StyleID="s50"><Data ss:Type="Number">59</Data></Cell><Cell ss:StyleID="s50"><Data ss:Type="Number">10527</Data></Cell><Cell ss:StyleID="s50"><Data ss:Type="Number">1</Data></Cell><Cell ss:StyleID="s51"><Data ss:Type="Number">1480</Data></Cell><Cell ss:StyleID="s55"><Data ss:Type="String">BC</Data></Cell><Cell ss:StyleID="s50"><Data ss:Type="Number">11</Data></Cell><Cell ss:StyleID="s50"><Data ss:Type="Number">33963</Data></Cell><Cell ss:StyleID="s50"><Data ss:Type="Number">885</Data></Cell><Cell ss:StyleID="s51"><Data ss:Type="Number">1844</Data></Cell><Cell ss:StyleID="s55"><Data ss:Type="String">EC</Data></Cell><Cell ss:StyleID="s50"><Data ss:Type="Number">34</Data></Cell><Cell ss:StyleID="s50"><Data ss:Type="Number">15141</Data></Cell><Cell ss:StyleID="s50"><Data ss:Type="Number">66</Data></Cell><Cell ss:StyleID="s50"><Data ss:Type="Number">7926</Data></Cell><Cell ss:StyleID="s50"><Data ss:Type="String">BC</Data></Cell><Cell ss:StyleID="s56"><Data ss:Type="Number">2</Data></Cell><Cell ss:StyleID="s56"><Data ss:Type="Number">5176</Data></Cell><Cell ss:StyleID="s56"><Data ss:Type="Number">55</Data></Cell><Cell ss:StyleID="s56"><Data ss:Type="Number">11</Data></Cell><Cell ss:StyleID="s56"><Data ss:Type="String">EC</Data></Cell><Cell ss:StyleID="s56"><Data ss:Type="Number">30</Data></Cell><Cell ss:StyleID="s52"><Data ss:Type="Number">657</Data></Cell><Cell ss:StyleID="s57"><Data ss:Type="Number">9</Data></Cell><Cell ss:StyleID="s57"><Data ss:Type="Number">339</Data></Cell><Cell ss:StyleID="s58"><Data ss:Type="String">EC</Data></Cell></Row><Row><Cell ss:StyleID="s50"><Data ss:Type="Number">26</Data></Cell><Cell ss:StyleID="s51"><Data ss:Type="Number">1632</Data></Cell><Cell ss:StyleID="s50"><Data ss:Type="Number">17</Data></Cell><Cell ss:StyleID="s51"><Data ss:Type="Number">250</Data></Cell><Cell ss:StyleID="s55"><Data ss:Type="String">EC</Data></Cell><Cell ss:StyleID="s50"><Data ss:Type="Number">47</Data></Cell><Cell ss:StyleID="s50"><Data ss:Type="Number">2501</Data></Cell><Cell ss:StyleID="s50"><Data ss:Type="Number">2</Data></Cell><Cell ss:StyleID="s51" ss:Formula="=4039-RC[-2]-RC[-1]"><Data ss:Type="Number">1536</Data></Cell><Cell ss:StyleID="s55"><Data ss:Type="String">BC</Data></Cell><Cell ss:StyleID="s50"><Data ss:Type="Number">13</Data></Cell><Cell ss:StyleID="s50"><Data ss:Type="Number">68486</Data></Cell><Cell ss:StyleID="s50"><Data ss:Type="Number">1232</Data></Cell><Cell ss:StyleID="s51"><Data ss:Type="Number">6161</Data></Cell><Cell ss:StyleID="s55"><Data ss:Type="String">EC</Data></Cell><Cell ss:StyleID="s50"><Data ss:Type="Number">20</Data></Cell><Cell ss:StyleID="s50"><Data ss:Type="Number">5000</Data></Cell><Cell ss:StyleID="s50"><Data ss:Type="Number">93</Data></Cell><Cell ss:StyleID="s51"><Data ss:Type="Number">2022</Data></Cell><Cell ss:StyleID="s55"><Data ss:Type="String">EC</Data></Cell><Cell ss:StyleID="s50"><Data ss:Type="Number">60</Data></Cell><Cell ss:StyleID="s50"><Data ss:Type="Number">10527</Data></Cell><Cell ss:StyleID="s50"><Data ss:Type="Number">1</Data></Cell><Cell ss:StyleID="s51"><Data ss:Type="Number">1480</Data></Cell><Cell ss:StyleID="s55"><Data ss:Type="String">BC</Data></Cell><Cell ss:StyleID="s50"><Data ss:Type="Number">12</Data></Cell><Cell ss:StyleID="s50"><Data ss:Type="Number">33758</Data></Cell><Cell ss:StyleID="s50"><Data ss:Type="Number">830</Data></Cell><Cell ss:StyleID="s51"><Data ss:Type="Number">2104</Data></Cell><Cell ss:StyleID="s55"><Data ss:Type="String">EC</Data></Cell><Cell ss:StyleID="s50"><Data ss:Type="Number">35</Data></Cell><Cell ss:StyleID="s50"><Data ss:Type="Number">15136</Data></Cell><Cell ss:StyleID="s50"><Data ss:Type="Number">50</Data></Cell><Cell ss:StyleID="s50"><Data ss:Type="Number">7947</Data></Cell><Cell ss:StyleID="s50"><Data ss:Type="String">BC</Data></Cell><Cell ss:StyleID="s56"><Data ss:Type="Number">3</Data></Cell><Cell ss:StyleID="s56"><Data ss:Type="Number">5121</Data></Cell><Cell ss:StyleID="s56"><Data ss:Type="Number">94</Data></Cell><Cell ss:StyleID="s56"><Data ss:Type="Number">27</Data></Cell><Cell ss:StyleID="s56"><Data ss:Type="String">EC</Data></Cell><Cell ss:StyleID="s56"><Data ss:Type="Number">31</Data></Cell><Cell ss:StyleID="s52"><Data ss:Type="Number">655</Data></Cell><Cell ss:StyleID="s57"><Data ss:Type="Number">10</Data></Cell><Cell ss:StyleID="s57"><Data ss:Type="Number">340</Data></Cell><Cell ss:StyleID="s58"><Data ss:Type="String">EC</Data></Cell></Row><Row><Cell ss:StyleID="s50"><Data ss:Type="Number">27</Data></Cell><Cell ss:StyleID="s51"><Data ss:Type="Number">1629</Data></Cell><Cell ss:StyleID="s50"><Data ss:Type="Number">12</Data></Cell><Cell ss:StyleID="s51"><Data ss:Type="Number">258</Data></Cell><Cell ss:StyleID="s55"><Data ss:Type="String">EC</Data></Cell><Cell ss:StyleID="s50"><Data ss:Type="Number">48</Data></Cell><Cell ss:StyleID="s50"><Data ss:Type="Number">2501</Data></Cell><Cell ss:StyleID="s50"><Data ss:Type="Number">2</Data></Cell><Cell ss:StyleID="s51" ss:Formula="=4039-RC[-2]-RC[-1]"><Data ss:Type="Number">1536</Data></Cell><Cell ss:StyleID="s55"><Data ss:Type="String">BC</Data></Cell><Cell ss:StyleID="s50"><Data ss:Type="Number">14</Data></Cell><Cell ss:StyleID="s50"><Data ss:Type="Number">68326</Data></Cell><Cell ss:StyleID="s50"><Data ss:Type="Number">1012</Data></Cell><Cell ss:StyleID="s51"><Data ss:Type="Number">6541</Data></Cell><Cell ss:StyleID="s55"><Data ss:Type="String">EC</Data></Cell><Cell ss:StyleID="s50"><Data ss:Type="Number">21</Data></Cell><Cell ss:StyleID="s50"><Data ss:Type="Number">4995</Data></Cell><Cell ss:StyleID="s50"><Data ss:Type="Number">73</Data></Cell><Cell ss:StyleID="s51"><Data ss:Type="Number">2047</Data></Cell><Cell ss:StyleID="s55"><Data ss:Type="String">EC</Data></Cell><Cell ss:StyleID="s50"><Data ss:Type="Number">61</Data></Cell><Cell ss:StyleID="s50"><Data ss:Type="Number">10527</Data></Cell><Cell ss:StyleID="s50"><Data ss:Type="Number">0</Data></Cell><Cell ss:StyleID="s51"><Data ss:Type="Number">1481</Data></Cell><Cell ss:StyleID="s55"><Data ss:Type="String">BC</Data></Cell><Cell ss:StyleID="s50"><Data ss:Type="Number">13</Data></Cell><Cell ss:StyleID="s50"><Data ss:Type="Number">33566</Data></Cell><Cell ss:StyleID="s50"><Data ss:Type="Number">797</Data></Cell><Cell ss:StyleID="s51"><Data ss:Type="Number">2329</Data></Cell><Cell ss:StyleID="s55"><Data ss:Type="String">EC</Data></Cell><Cell ss:StyleID="s50"><Data ss:Type="Number">36</Data></Cell><Cell ss:StyleID="s50"><Data ss:Type="Number">15131</Data></Cell><Cell ss:StyleID="s50"><Data ss:Type="Number">35</Data></Cell><Cell ss:StyleID="s50"><Data ss:Type="Number">7967</Data></Cell><Cell ss:StyleID="s50"><Data ss:Type="String">BC</Data></Cell><Cell ss:StyleID="s56"><Data ss:Type="Number">4</Data></Cell><Cell ss:StyleID="s56"><Data ss:Type="Number">5072</Data></Cell><Cell ss:StyleID="s56"><Data ss:Type="Number">120</Data></Cell><Cell ss:StyleID="s56"><Data ss:Type="Number">50</Data></Cell><Cell ss:StyleID="s56"><Data ss:Type="String">EC</Data></Cell><Cell ss:StyleID="s56"><Data ss:Type="Number">32</Data></Cell><Cell ss:StyleID="s52"><Data ss:Type="Number">654</Data></Cell><Cell ss:StyleID="s57"><Data ss:Type="Number">8</Data></Cell><Cell ss:StyleID="s57"><Data ss:Type="Number">343</Data></Cell><Cell ss:StyleID="s58"><Data ss:Type="String">EC</Data></Cell></Row><Row><Cell ss:StyleID="s50"><Data ss:Type="Number">28</Data></Cell><Cell ss:StyleID="s51"><Data ss:Type="Number">1625</Data></Cell><Cell ss:StyleID="s50"><Data ss:Type="Number">11</Data></Cell><Cell ss:StyleID="s51"><Data ss:Type="Number">263</Data></Cell><Cell ss:StyleID="s55"><Data ss:Type="String">EC</Data></Cell><Cell ss:StyleID="s50"><Data ss:Type="Number">49</Data></Cell><Cell ss:StyleID="s50"><Data ss:Type="Number">2501</Data></Cell><Cell ss:StyleID="s50"><Data ss:Type="Number">1</Data></Cell><Cell ss:StyleID="s51" ss:Formula="=4039-RC[-2]-RC[-1]"><Data ss:Type="Number">1537</Data></Cell><Cell ss:StyleID="s55"><Data ss:Type="String">BC</Data></Cell><Cell ss:StyleID="s50"><Data ss:Type="Number">15</Data></Cell><Cell ss:StyleID="s50"><Data ss:Type="Number">68211</Data></Cell><Cell ss:StyleID="s50"><Data ss:Type="Number">820</Data></Cell><Cell ss:StyleID="s51"><Data ss:Type="Number">6848</Data></Cell><Cell ss:StyleID="s55"><Data ss:Type="String">EC</Data></Cell><Cell ss:StyleID="s50"><Data ss:Type="Number">22</Data></Cell><Cell ss:StyleID="s50"><Data ss:Type="Number">4990</Data></Cell><Cell ss:StyleID="s50"><Data ss:Type="Number">52</Data></Cell><Cell ss:StyleID="s51"><Data ss:Type="Number">2073</Data></Cell><Cell ss:StyleID="s55"><Data ss:Type="String">EC</Data></Cell><Cell ss:StyleID="s50"><Data ss:Type="Number">0</Data></Cell><Cell ss:StyleID="s50"><Data ss:Type="Number">11998</Data></Cell><Cell ss:StyleID="s50"><Data ss:Type="Number">10</Data></Cell><Cell ss:StyleID="s51"><Data ss:Type="Number">0</Data></Cell><Cell ss:StyleID="s55"><Data ss:Type="String">EC</Data></Cell><Cell ss:StyleID="s50"><Data ss:Type="Number">14</Data></Cell><Cell ss:StyleID="s50"><Data ss:Type="Number">33409</Data></Cell><Cell ss:StyleID="s50"><Data ss:Type="Number">711</Data></Cell><Cell ss:StyleID="s51"><Data ss:Type="Number">2572</Data></Cell><Cell ss:StyleID="s55"><Data ss:Type="String">EC</Data></Cell><Cell ss:StyleID="s50"><Data ss:Type="Number">37</Data></Cell><Cell ss:StyleID="s50"><Data ss:Type="Number">15126</Data></Cell><Cell ss:StyleID="s50"><Data ss:Type="Number">28</Data></Cell><Cell ss:StyleID="s50"><Data ss:Type="Number">7979</Data></Cell><Cell ss:StyleID="s50"><Data ss:Type="String">BC</Data></Cell><Cell ss:StyleID="s56"><Data ss:Type="Number">5</Data></Cell><Cell ss:StyleID="s56"><Data ss:Type="Number">5031</Data></Cell><Cell ss:StyleID="s56"><Data ss:Type="Number">129</Data></Cell><Cell ss:StyleID="s56"><Data ss:Type="Number">82</Data></Cell><Cell ss:StyleID="s56"><Data ss:Type="String">EC</Data></Cell><Cell ss:StyleID="s56"><Data ss:Type="Number">33</Data></Cell><Cell ss:StyleID="s52"><Data ss:Type="Number">653</Data></Cell><Cell ss:StyleID="s57"><Data ss:Type="Number">5</Data></Cell><Cell ss:StyleID="s57"><Data ss:Type="Number">347</Data></Cell><Cell ss:StyleID="s58"><Data ss:Type="String">EC</Data></Cell></Row><Row><Cell ss:StyleID="s50"><Data ss:Type="Number">29</Data></Cell><Cell ss:StyleID="s51"><Data ss:Type="Number">1621</Data></Cell><Cell ss:StyleID="s50"><Data ss:Type="Number">8</Data></Cell><Cell ss:StyleID="s51"><Data ss:Type="Number">270</Data></Cell><Cell ss:StyleID="s55"><Data ss:Type="String">EC</Data></Cell><Cell ss:StyleID="s50"><Data ss:Type="Number">50</Data></Cell><Cell ss:StyleID="s50"><Data ss:Type="Number">2501</Data></Cell><Cell ss:StyleID="s50"><Data ss:Type="Number">1</Data></Cell><Cell ss:StyleID="s51" ss:Formula="=4039-RC[-2]-RC[-1]"><Data ss:Type="Number">1537</Data></Cell><Cell ss:StyleID="s55"><Data ss:Type="String">BC</Data></Cell><Cell ss:StyleID="s50"><Data ss:Type="Number">16</Data></Cell><Cell ss:StyleID="s50"><Data ss:Type="Number">68109</Data></Cell><Cell ss:StyleID="s50"><Data ss:Type="Number">684</Data></Cell><Cell ss:StyleID="s51"><Data ss:Type="Number">7086</Data></Cell><Cell ss:StyleID="s55"><Data ss:Type="String">EC</Data></Cell><Cell ss:StyleID="s50"><Data ss:Type="Number">23</Data></Cell><Cell ss:StyleID="s50"><Data ss:Type="Number">4988</Data></Cell><Cell ss:StyleID="s50"><Data ss:Type="Number">43</Data></Cell><Cell ss:StyleID="s51"><Data ss:Type="Number">2084</Data></Cell><Cell ss:StyleID="s55"><Data ss:Type="String">EC</Data></Cell><Cell ss:StyleID="s50"><Data ss:Type="Number">1</Data></Cell><Cell ss:StyleID="s50"><Data ss:Type="Number">11957</Data></Cell><Cell ss:StyleID="s50"><Data ss:Type="Number">45</Data></Cell><Cell ss:StyleID="s51"><Data ss:Type="Number">6</Data></Cell><Cell ss:StyleID="s55"><Data ss:Type="String">EC</Data></Cell><Cell ss:StyleID="s50"><Data ss:Type="Number">15</Data></Cell><Cell ss:StyleID="s50"><Data ss:Type="Number">33279</Data></Cell><Cell ss:StyleID="s50"><Data ss:Type="Number">628</Data></Cell><Cell ss:StyleID="s51"><Data ss:Type="Number">2785</Data></Cell><Cell ss:StyleID="s55"><Data ss:Type="String">EC</Data></Cell><Cell ss:StyleID="s50"><Data ss:Type="Number">38</Data></Cell><Cell ss:StyleID="s50"><Data ss:Type="Number">15124</Data></Cell><Cell ss:StyleID="s50"><Data ss:Type="Number">23</Data></Cell><Cell ss:StyleID="s50"><Data ss:Type="Number">7986</Data></Cell><Cell ss:StyleID="s50"><Data ss:Type="String">BC</Data></Cell><Cell ss:StyleID="s56"><Data ss:Type="Number">6</Data></Cell><Cell ss:StyleID="s56"><Data ss:Type="Number">4992</Data></Cell><Cell ss:StyleID="s56"><Data ss:Type="Number">127</Data></Cell><Cell ss:StyleID="s56"><Data ss:Type="Number">123</Data></Cell><Cell ss:StyleID="s56"><Data ss:Type="String">EC</Data></Cell><Cell ss:StyleID="s56"><Data ss:Type="Number">34</Data></Cell><Cell ss:StyleID="s52"><Data ss:Type="Number">650</Data></Cell><Cell ss:StyleID="s57"><Data ss:Type="Number">6</Data></Cell><Cell ss:StyleID="s57"><Data ss:Type="Number">349</Data></Cell><Cell ss:StyleID="s58"><Data ss:Type="String">EC</Data></Cell></Row><Row><Cell ss:StyleID="s50"><Data ss:Type="Number">30</Data></Cell><Cell ss:StyleID="s51"><Data ss:Type="Number">1621</Data></Cell><Cell ss:StyleID="s50"><Data ss:Type="Number">2</Data></Cell><Cell ss:StyleID="s51"><Data ss:Type="Number">276</Data></Cell><Cell ss:StyleID="s55"><Data ss:Type="String">EC</Data></Cell><Cell ss:StyleID="s50"><Data ss:Type="Number">51</Data></Cell><Cell ss:StyleID="s50"><Data ss:Type="Number">2501</Data></Cell><Cell ss:StyleID="s50"><Data ss:Type="Number">1</Data></Cell><Cell ss:StyleID="s51" ss:Formula="=4039-RC[-2]-RC[-1]"><Data ss:Type="Number">1537</Data></Cell><Cell ss:StyleID="s55"><Data ss:Type="String">BC</Data></Cell><Cell ss:StyleID="s50"><Data ss:Type="Number">17</Data></Cell><Cell ss:StyleID="s50"><Data ss:Type="Number">68040</Data></Cell><Cell ss:StyleID="s50"><Data ss:Type="Number">556</Data></Cell><Cell ss:StyleID="s51"><Data ss:Type="Number">7283</Data></Cell><Cell ss:StyleID="s55"><Data ss:Type="String">EC</Data></Cell><Cell ss:StyleID="s50"><Data ss:Type="Number">24</Data></Cell><Cell ss:StyleID="s50"><Data ss:Type="Number">4988</Data></Cell><Cell ss:StyleID="s50"><Data ss:Type="Number">32</Data></Cell><Cell ss:StyleID="s51"><Data ss:Type="Number">2095</Data></Cell><Cell ss:StyleID="s55"><Data ss:Type="String">EC</Data></Cell><Cell ss:StyleID="s50"><Data ss:Type="Number">2</Data></Cell><Cell ss:StyleID="s50"><Data ss:Type="Number">11878</Data></Cell><Cell ss:StyleID="s50"><Data ss:Type="Number">111</Data></Cell><Cell ss:StyleID="s51"><Data ss:Type="Number">19</Data></Cell><Cell ss:StyleID="s55"><Data ss:Type="String">EC</Data></Cell><Cell ss:StyleID="s50"><Data ss:Type="Number">16</Data></Cell><Cell ss:StyleID="s50"><Data ss:Type="Number">33183</Data></Cell><Cell ss:StyleID="s50"><Data ss:Type="Number">539</Data></Cell><Cell ss:StyleID="s51"><Data ss:Type="Number">2970</Data></Cell><Cell ss:StyleID="s55"><Data ss:Type="String">EC</Data></Cell><Cell ss:StyleID="s50"><Data ss:Type="Number">39</Data></Cell><Cell ss:StyleID="s50"><Data ss:Type="Number">15121</Data></Cell><Cell ss:StyleID="s50"><Data ss:Type="Number">18</Data></Cell><Cell ss:StyleID="s50"><Data ss:Type="Number">7994</Data></Cell><Cell ss:StyleID="s50"><Data ss:Type="String">BC</Data></Cell><Cell ss:StyleID="s56"><Data ss:Type="Number">7</Data></Cell><Cell ss:StyleID="s56"><Data ss:Type="Number">4937</Data></Cell><Cell ss:StyleID="s56"><Data ss:Type="Number">150</Data></Cell><Cell ss:StyleID="s56"><Data ss:Type="Number">155</Data></Cell><Cell ss:StyleID="s56"><Data ss:Type="String">EC</Data></Cell><Cell ss:StyleID="s56"><Data ss:Type="Number">35</Data></Cell><Cell ss:StyleID="s52"><Data ss:Type="Number">648</Data></Cell><Cell ss:StyleID="s57"><Data ss:Type="Number">4</Data></Cell><Cell ss:StyleID="s57"><Data ss:Type="Number">353</Data></Cell><Cell ss:StyleID="s58"><Data ss:Type="String">EC</Data></Cell></Row><Row><Cell ss:StyleID="s50"><Data ss:Type="Number">31</Data></Cell><Cell ss:StyleID="s51"><Data ss:Type="Number">1621</Data></Cell><Cell ss:StyleID="s50"><Data ss:Type="Number">1</Data></Cell><Cell ss:StyleID="s51"><Data ss:Type="Number">277</Data></Cell><Cell ss:StyleID="s55"><Data ss:Type="String">EC</Data></Cell><Cell ss:StyleID="s50"><Data ss:Type="Number">52</Data></Cell><Cell ss:StyleID="s50"><Data ss:Type="Number">2501</Data></Cell><Cell ss:StyleID="s50"><Data ss:Type="Number">0</Data></Cell><Cell ss:StyleID="s51" ss:Formula="=4039-RC[-2]-RC[-1]"><Data ss:Type="Number">1538</Data></Cell><Cell ss:StyleID="s55"><Data ss:Type="String">BC</Data></Cell><Cell ss:StyleID="s50"><Data ss:Type="Number">18</Data></Cell><Cell ss:StyleID="s50"><Data ss:Type="Number">67987</Data></Cell><Cell ss:StyleID="s50"><Data ss:Type="Number">439</Data></Cell><Cell ss:StyleID="s51"><Data ss:Type="Number">7453</Data></Cell><Cell ss:StyleID="s55"><Data ss:Type="String">EC</Data></Cell><Cell ss:StyleID="s50"><Data ss:Type="Number">25</Data></Cell><Cell ss:StyleID="s50"><Data ss:Type="Number">4984</Data></Cell><Cell ss:StyleID="s50"><Data ss:Type="Number">27</Data></Cell><Cell ss:StyleID="s51"><Data ss:Type="Number">2104</Data></Cell><Cell ss:StyleID="s55"><Data ss:Type="String">EC</Data></Cell><Cell ss:StyleID="s50"><Data ss:Type="Number">3</Data></Cell><Cell ss:StyleID="s50"><Data ss:Type="Number">11736</Data></Cell><Cell ss:StyleID="s50"><Data ss:Type="Number">217</Data></Cell><Cell ss:StyleID="s51"><Data ss:Type="Number">55</Data></Cell><Cell ss:StyleID="s55"><Data ss:Type="String">EC</Data></Cell><Cell ss:StyleID="s50"><Data ss:Type="Number">17</Data></Cell><Cell ss:StyleID="s50"><Data ss:Type="Number">33123</Data></Cell><Cell ss:StyleID="s50"><Data ss:Type="Number">445</Data></Cell><Cell ss:StyleID="s51"><Data ss:Type="Number">3124</Data></Cell><Cell ss:StyleID="s55"><Data ss:Type="String">EC</Data></Cell><Cell ss:StyleID="s50"><Data ss:Type="Number">40</Data></Cell><Cell ss:StyleID="s50"><Data ss:Type="Number">15118</Data></Cell><Cell ss:StyleID="s50"><Data ss:Type="Number">14</Data></Cell><Cell ss:StyleID="s50"><Data ss:Type="Number">8001</Data></Cell><Cell ss:StyleID="s50"><Data ss:Type="String">BC</Data></Cell><Cell ss:StyleID="s56"><Data ss:Type="Number">8</Data></Cell><Cell ss:StyleID="s56"><Data ss:Type="Number">4894</Data></Cell><Cell ss:StyleID="s56"><Data ss:Type="Number">155</Data></Cell><Cell ss:StyleID="s56"><Data ss:Type="Number">193</Data></Cell><Cell ss:StyleID="s56"><Data ss:Type="String">EC</Data></Cell><Cell ss:StyleID="s56"><Data ss:Type="Number">36</Data></Cell><Cell ss:StyleID="s52"><Data ss:Type="Number">647</Data></Cell><Cell ss:StyleID="s57"><Data ss:Type="Number">5</Data></Cell><Cell ss:StyleID="s57"><Data ss:Type="Number">353</Data></Cell><Cell ss:StyleID="s58"><Data ss:Type="String">EC</Data></Cell></Row><Row><Cell ss:StyleID="s50"><Data ss:Type="Number">32</Data></Cell><Cell ss:StyleID="s51"><Data ss:Type="Number">1621</Data></Cell><Cell ss:StyleID="s50"><Data ss:Type="Number">1</Data></Cell><Cell ss:StyleID="s51"><Data ss:Type="Number">277</Data></Cell><Cell ss:StyleID="s55"><Data ss:Type="String">EC</Data></Cell><Cell ss:StyleID="s50"><Data ss:Type="Number">0</Data></Cell><Cell ss:StyleID="s50"><Data ss:Type="Number">4029</Data></Cell><Cell ss:StyleID="s50"><Data ss:Type="Number">10</Data></Cell><Cell ss:StyleID="s51" ss:Formula="=4039-RC[-2]-RC[-1]"><Data ss:Type="Number">0</Data></Cell><Cell ss:StyleID="s55"><Data ss:Type="String">EC</Data></Cell><Cell ss:StyleID="s50"><Data ss:Type="Number">19</Data></Cell><Cell ss:StyleID="s50"><Data ss:Type="Number">67948</Data></Cell><Cell ss:StyleID="s50"><Data ss:Type="Number">372</Data></Cell><Cell ss:StyleID="s51"><Data ss:Type="Number">7559</Data></Cell><Cell ss:StyleID="s55"><Data ss:Type="String">EC</Data></Cell><Cell ss:StyleID="s50"><Data ss:Type="Number">26</Data></Cell><Cell ss:StyleID="s50"><Data ss:Type="Number">4984</Data></Cell><Cell ss:StyleID="s50"><Data ss:Type="Number">21</Data></Cell><Cell ss:StyleID="s51"><Data ss:Type="Number">2110</Data></Cell><Cell ss:StyleID="s55"><Data ss:Type="String">EC</Data></Cell><Cell ss:StyleID="s50"><Data ss:Type="Number">4</Data></Cell><Cell ss:StyleID="s50"><Data ss:Type="Number">11577</Data></Cell><Cell ss:StyleID="s50"><Data ss:Type="Number">317</Data></Cell><Cell ss:StyleID="s51"><Data ss:Type="Number">114</Data></Cell><Cell ss:StyleID="s55"><Data ss:Type="String">EC</Data></Cell><Cell ss:StyleID="s50"><Data ss:Type="Number">18</Data></Cell><Cell ss:StyleID="s50"><Data ss:Type="Number">33079</Data></Cell><Cell ss:StyleID="s50"><Data ss:Type="Number">352</Data></Cell><Cell ss:StyleID="s51"><Data ss:Type="Number">3261</Data></Cell><Cell ss:StyleID="s55"><Data ss:Type="String">EC</Data></Cell><Cell ss:StyleID="s50"><Data ss:Type="Number">41</Data></Cell><Cell ss:StyleID="s50"><Data ss:Type="Number">15117</Data></Cell><Cell ss:StyleID="s50"><Data ss:Type="Number">12</Data></Cell><Cell ss:StyleID="s50"><Data ss:Type="Number">8004</Data></Cell><Cell ss:StyleID="s50"><Data ss:Type="String">BC</Data></Cell><Cell ss:StyleID="s56"><Data ss:Type="Number">9</Data></Cell><Cell ss:StyleID="s56"><Data ss:Type="Number">4849</Data></Cell><Cell ss:StyleID="s56"><Data ss:Type="Number">154</Data></Cell><Cell ss:StyleID="s56"><Data ss:Type="Number">239</Data></Cell><Cell ss:StyleID="s56"><Data ss:Type="String">EC</Data></Cell><Cell ss:StyleID="s56"><Data ss:Type="Number">37</Data></Cell><Cell ss:StyleID="s52"><Data ss:Type="Number">647</Data></Cell><Cell ss:StyleID="s57"><Data ss:Type="Number">2</Data></Cell><Cell ss:StyleID="s57"><Data ss:Type="Number">356</Data></Cell><Cell ss:StyleID="s58"><Data ss:Type="String">EC</Data></Cell></Row><Row><Cell ss:StyleID="s50"><Data ss:Type="Number">33</Data></Cell><Cell ss:StyleID="s51"><Data ss:Type="Number">1621</Data></Cell><Cell ss:StyleID="s50"><Data ss:Type="Number">1</Data></Cell><Cell ss:StyleID="s51"><Data ss:Type="Number">277</Data></Cell><Cell ss:StyleID="s55"><Data ss:Type="String">EC</Data></Cell><Cell ss:StyleID="s50"><Data ss:Type="Number">1</Data></Cell><Cell ss:StyleID="s50"><Data ss:Type="Number">4011</Data></Cell><Cell ss:StyleID="s50"><Data ss:Type="Number">27</Data></Cell><Cell ss:StyleID="s51" ss:Formula="=4039-RC[-2]-RC[-1]"><Data ss:Type="Number">1</Data></Cell><Cell ss:StyleID="s55"><Data ss:Type="String">EC</Data></Cell><Cell ss:StyleID="s50"><Data ss:Type="Number">20</Data></Cell><Cell ss:StyleID="s50"><Data ss:Type="Number">67916</Data></Cell><Cell ss:StyleID="s50"><Data ss:Type="Number">297</Data></Cell><Cell ss:StyleID="s51"><Data ss:Type="Number">7666</Data></Cell><Cell ss:StyleID="s55"><Data ss:Type="String">EC</Data></Cell><Cell ss:StyleID="s50"><Data ss:Type="Number">27</Data></Cell><Cell ss:StyleID="s50"><Data ss:Type="Number">4984</Data></Cell><Cell ss:StyleID="s50"><Data ss:Type="Number">18</Data></Cell><Cell ss:StyleID="s51"><Data ss:Type="Number">2113</Data></Cell><Cell ss:StyleID="s55"><Data ss:Type="String">EC</Data></Cell><Cell ss:StyleID="s50"><Data ss:Type="Number">5</Data></Cell><Cell ss:StyleID="s50"><Data ss:Type="Number">11432</Data></Cell><Cell ss:StyleID="s50"><Data ss:Type="Number">373</Data></Cell><Cell ss:StyleID="s51"><Data ss:Type="Number">203</Data></Cell><Cell ss:StyleID="s55"><Data ss:Type="String">EC</Data></Cell><Cell ss:StyleID="s50"><Data ss:Type="Number">19</Data></Cell><Cell ss:StyleID="s50"><Data ss:Type="Number">33038</Data></Cell><Cell ss:StyleID="s50"><Data ss:Type="Number">277</Data></Cell><Cell ss:StyleID="s51"><Data ss:Type="Number">3377</Data></Cell><Cell ss:StyleID="s55"><Data ss:Type="String">EC</Data></Cell><Cell ss:StyleID="s50"><Data ss:Type="Number">42</Data></Cell><Cell ss:StyleID="s50"><Data ss:Type="Number">15115</Data></Cell><Cell ss:StyleID="s50"><Data ss:Type="Number">9</Data></Cell><Cell ss:StyleID="s50"><Data ss:Type="Number">8009</Data></Cell><Cell ss:StyleID="s50"><Data ss:Type="String">BC</Data></Cell><Cell ss:StyleID="s56"><Data ss:Type="Number">10</Data></Cell><Cell ss:StyleID="s56"><Data ss:Type="Number">4793</Data></Cell><Cell ss:StyleID="s56"><Data ss:Type="Number">172</Data></Cell><Cell ss:StyleID="s56"><Data ss:Type="Number">277</Data></Cell><Cell ss:StyleID="s56"><Data ss:Type="String">EC</Data></Cell><Cell ss:StyleID="s56"><Data ss:Type="Number">38</Data></Cell><Cell ss:StyleID="s52"><Data ss:Type="Number">647</Data></Cell><Cell ss:StyleID="s57"><Data ss:Type="Number">1</Data></Cell><Cell ss:StyleID="s57"><Data ss:Type="Number">357</Data></Cell><Cell ss:StyleID="s58"><Data ss:Type="String">EC</Data></Cell></Row><Row><Cell ss:StyleID="s50"><Data ss:Type="Number">34</Data></Cell><Cell ss:StyleID="s51"><Data ss:Type="Number">1621</Data></Cell><Cell ss:StyleID="s50"><Data ss:Type="Number">1</Data></Cell><Cell ss:StyleID="s51"><Data ss:Type="Number">277</Data></Cell><Cell ss:StyleID="s55"><Data ss:Type="String">EC</Data></Cell><Cell ss:StyleID="s50"><Data ss:Type="Number">2</Data></Cell><Cell ss:StyleID="s50"><Data ss:Type="Number">3965</Data></Cell><Cell ss:StyleID="s50"><Data ss:Type="Number">63</Data></Cell><Cell ss:StyleID="s51" ss:Formula="=4039-RC[-2]-RC[-1]"><Data ss:Type="Number">11</Data></Cell><Cell ss:StyleID="s55"><Data ss:Type="String">EC</Data></Cell><Cell ss:StyleID="s50"><Data ss:Type="Number">21</Data></Cell><Cell ss:StyleID="s50"><Data ss:Type="Number">67898</Data></Cell><Cell ss:StyleID="s50"><Data ss:Type="Number">225</Data></Cell><Cell ss:StyleID="s51"><Data ss:Type="Number">7756</Data></Cell><Cell ss:StyleID="s55"><Data ss:Type="String">EC</Data></Cell><Cell ss:StyleID="s50"><Data ss:Type="Number">28</Data></Cell><Cell ss:StyleID="s50"><Data ss:Type="Number">4982</Data></Cell><Cell ss:StyleID="s50"><Data ss:Type="Number">18</Data></Cell><Cell ss:StyleID="s51"><Data ss:Type="Number">2115</Data></Cell><Cell ss:StyleID="s55"><Data ss:Type="String">EC</Data></Cell><Cell ss:StyleID="s50"><Data ss:Type="Number">6</Data></Cell><Cell ss:StyleID="s50"><Data ss:Type="Number">11321</Data></Cell><Cell ss:StyleID="s50"><Data ss:Type="Number">368</Data></Cell><Cell ss:StyleID="s51"><Data ss:Type="Number">319</Data></Cell><Cell ss:StyleID="s55"><Data ss:Type="String">EC</Data></Cell><Cell ss:StyleID="s50"><Data ss:Type="Number">20</Data></Cell><Cell ss:StyleID="s50"><Data ss:Type="Number">32990</Data></Cell><Cell ss:StyleID="s50"><Data ss:Type="Number">250</Data></Cell><Cell ss:StyleID="s51"><Data ss:Type="Number">3452</Data></Cell><Cell ss:StyleID="s55"><Data ss:Type="String">EC</Data></Cell><Cell ss:StyleID="s50"><Data ss:Type="Number">43</Data></Cell><Cell ss:StyleID="s50"><Data ss:Type="Number">15113</Data></Cell><Cell ss:StyleID="s50"><Data ss:Type="Number">8</Data></Cell><Cell ss:StyleID="s50"><Data ss:Type="Number">8012</Data></Cell><Cell ss:StyleID="s50"><Data ss:Type="String">BC</Data></Cell><Cell ss:StyleID="s56"><Data ss:Type="Number">11</Data></Cell><Cell ss:StyleID="s56"><Data ss:Type="Number">4746</Data></Cell><Cell ss:StyleID="s56"><Data ss:Type="Number">165</Data></Cell><Cell ss:StyleID="s56"><Data ss:Type="Number">331</Data></Cell><Cell ss:StyleID="s56"><Data ss:Type="String">EC</Data></Cell><Cell ss:StyleID="s56"><Data ss:Type="Number">39</Data></Cell><Cell ss:StyleID="s52"><Data ss:Type="Number">647</Data></Cell><Cell ss:StyleID="s57"><Data ss:Type="Number">1</Data></Cell><Cell ss:StyleID="s57"><Data ss:Type="Number">357</Data></Cell><Cell ss:StyleID="s58"><Data ss:Type="String">EC</Data></Cell></Row><Row><Cell ss:StyleID="s50"><Data ss:Type="Number">35</Data></Cell><Cell ss:StyleID="s51"><Data ss:Type="Number">1621</Data></Cell><Cell ss:StyleID="s50"><Data ss:Type="Number">0</Data></Cell><Cell ss:StyleID="s51"><Data ss:Type="Number">278</Data></Cell><Cell ss:StyleID="s55"><Data ss:Type="String">EC</Data></Cell><Cell ss:StyleID="s50"><Data ss:Type="Number">3</Data></Cell><Cell ss:StyleID="s50"><Data ss:Type="Number">3893</Data></Cell><Cell ss:StyleID="s50"><Data ss:Type="Number">115</Data></Cell><Cell ss:StyleID="s51" ss:Formula="=4039-RC[-2]-RC[-1]"><Data ss:Type="Number">31</Data></Cell><Cell ss:StyleID="s55"><Data ss:Type="String">EC</Data></Cell><Cell ss:StyleID="s50"><Data ss:Type="Number">22</Data></Cell><Cell ss:StyleID="s50"><Data ss:Type="Number">67879</Data></Cell><Cell ss:StyleID="s50"><Data ss:Type="Number">174</Data></Cell><Cell ss:StyleID="s51"><Data ss:Type="Number">7826</Data></Cell><Cell ss:StyleID="s55"><Data ss:Type="String">EC</Data></Cell><Cell ss:StyleID="s50"><Data ss:Type="Number">29</Data></Cell><Cell ss:StyleID="s50"><Data ss:Type="Number">4979</Data></Cell><Cell ss:StyleID="s50"><Data ss:Type="Number">16</Data></Cell><Cell ss:StyleID="s51"><Data ss:Type="Number">2120</Data></Cell><Cell ss:StyleID="s55"><Data ss:Type="String">EC</Data></Cell><Cell ss:StyleID="s50"><Data ss:Type="Number">7</Data></Cell><Cell ss:StyleID="s50"><Data ss:Type="Number">11225</Data></Cell><Cell ss:StyleID="s50"><Data ss:Type="Number">338</Data></Cell><Cell ss:StyleID="s51"><Data ss:Type="Number">445</Data></Cell><Cell ss:StyleID="s55"><Data ss:Type="String">EC</Data></Cell><Cell ss:StyleID="s50"><Data ss:Type="Number">21</Data></Cell><Cell ss:StyleID="s50"><Data ss:Type="Number">32955</Data></Cell><Cell ss:StyleID="s50"><Data ss:Type="Number">206</Data></Cell><Cell ss:StyleID="s51"><Data ss:Type="Number">3531</Data></Cell><Cell ss:StyleID="s55"><Data ss:Type="String">EC</Data></Cell><Cell ss:StyleID="s50"><Data ss:Type="Number">44</Data></Cell><Cell ss:StyleID="s50"><Data ss:Type="Number">15113</Data></Cell><Cell ss:StyleID="s50"><Data ss:Type="Number">7</Data></Cell><Cell ss:StyleID="s50"><Data ss:Type="Number">8013</Data></Cell><Cell ss:StyleID="s50"><Data ss:Type="String">BC</Data></Cell><Cell ss:StyleID="s56"><Data ss:Type="Number">12</Data></Cell><Cell ss:StyleID="s56"><Data ss:Type="Number">4696</Data></Cell><Cell ss:StyleID="s56"><Data ss:Type="Number">169</Data></Cell><Cell ss:StyleID="s56"><Data ss:Type="Number">377</Data></Cell><Cell ss:StyleID="s56"><Data ss:Type="String">EC</Data></Cell><Cell ss:StyleID="s56"><Data ss:Type="Number">40</Data></Cell><Cell ss:StyleID="s52"><Data ss:Type="Number">646</Data></Cell><Cell ss:StyleID="s57"><Data ss:Type="Number">2</Data></Cell><Cell ss:StyleID="s57"><Data ss:Type="Number">357</Data></Cell><Cell ss:StyleID="s58"><Data ss:Type="String">EC</Data></Cell></Row><Row><Cell ss:StyleID="s50"><Data ss:Type="Number">0</Data></Cell><Cell ss:StyleID="s51"><Data ss:Type="Number">1889</Data></Cell><Cell ss:StyleID="s50"><Data ss:Type="Number">10</Data></Cell><Cell ss:StyleID="s51"><Data ss:Type="Number">0</Data></Cell><Cell ss:StyleID="s55"><Data ss:Type="String">PR</Data></Cell><Cell ss:StyleID="s50"><Data ss:Type="Number">4</Data></Cell><Cell ss:StyleID="s50"><Data ss:Type="Number">3821</Data></Cell><Cell ss:StyleID="s50"><Data ss:Type="Number">151</Data></Cell><Cell ss:StyleID="s51" ss:Formula="=4039-RC[-2]-RC[-1]"><Data ss:Type="Number">67</Data></Cell><Cell ss:StyleID="s55"><Data ss:Type="String">EC</Data></Cell><Cell ss:StyleID="s50"><Data ss:Type="Number">23</Data></Cell><Cell ss:StyleID="s50"><Data ss:Type="Number">67861</Data></Cell><Cell ss:StyleID="s50"><Data ss:Type="Number">133</Data></Cell><Cell ss:StyleID="s51"><Data ss:Type="Number">7885</Data></Cell><Cell ss:StyleID="s55"><Data ss:Type="String">EC</Data></Cell><Cell ss:StyleID="s50"><Data ss:Type="Number">30</Data></Cell><Cell ss:StyleID="s50"><Data ss:Type="Number">4976</Data></Cell><Cell ss:StyleID="s50"><Data ss:Type="Number">14</Data></Cell><Cell ss:StyleID="s51"><Data ss:Type="Number">2125</Data></Cell><Cell ss:StyleID="s55"><Data ss:Type="String">EC</Data></Cell><Cell ss:StyleID="s50"><Data ss:Type="Number">8</Data></Cell><Cell ss:StyleID="s50"><Data ss:Type="Number">11125</Data></Cell><Cell ss:StyleID="s50"><Data ss:Type="Number">335</Data></Cell><Cell ss:StyleID="s51"><Data ss:Type="Number">548</Data></Cell><Cell ss:StyleID="s55"><Data ss:Type="String">EC</Data></Cell><Cell ss:StyleID="s50"><Data ss:Type="Number">22</Data></Cell><Cell ss:StyleID="s50"><Data ss:Type="Number">32920</Data></Cell><Cell ss:StyleID="s50"><Data ss:Type="Number">185</Data></Cell><Cell ss:StyleID="s51"><Data ss:Type="Number">3587</Data></Cell><Cell ss:StyleID="s55"><Data ss:Type="String">EC</Data></Cell><Cell ss:StyleID="s50"><Data ss:Type="Number">45</Data></Cell><Cell ss:StyleID="s50"><Data ss:Type="Number">15110</Data></Cell><Cell ss:StyleID="s50"><Data ss:Type="Number">8</Data></Cell><Cell ss:StyleID="s50"><Data ss:Type="Number">8015</Data></Cell><Cell ss:StyleID="s50"><Data ss:Type="String">BC</Data></Cell><Cell ss:StyleID="s56"><Data ss:Type="Number">13</Data></Cell><Cell ss:StyleID="s56"><Data ss:Type="Number">4661</Data></Cell><Cell ss:StyleID="s56"><Data ss:Type="Number">157</Data></Cell><Cell ss:StyleID="s56"><Data ss:Type="Number">424</Data></Cell><Cell ss:StyleID="s56"><Data ss:Type="String">EC</Data></Cell><Cell ss:StyleID="s56"><Data ss:Type="Number">41</Data></Cell><Cell ss:StyleID="s52"><Data ss:Type="Number">646</Data></Cell><Cell ss:StyleID="s57"><Data ss:Type="Number">0</Data></Cell><Cell ss:StyleID="s57"><Data ss:Type="Number">359</Data></Cell><Cell ss:StyleID="s58"><Data ss:Type="String">EC</Data></Cell></Row><Row ss:Height="12.75"><Cell ss:StyleID="s50"><Data ss:Type="Number">1</Data></Cell><Cell ss:StyleID="s51"><Data ss:Type="Number">1863</Data></Cell><Cell ss:StyleID="s50"><Data ss:Type="Number">34</Data></Cell><Cell ss:StyleID="s51"><Data ss:Type="Number">2</Data></Cell><Cell ss:StyleID="s55"><Data ss:Type="String">PR</Data></Cell><Cell ss:StyleID="s50"><Data ss:Type="Number">5</Data></Cell><Cell ss:StyleID="s50"><Data ss:Type="Number">3739</Data></Cell><Cell ss:StyleID="s50"><Data ss:Type="Number">191</Data></Cell><Cell ss:StyleID="s51" ss:Formula="=4039-RC[-2]-RC[-1]"><Data ss:Type="Number">109</Data></Cell><Cell ss:StyleID="s55"><Data ss:Type="String">EC</Data></Cell><Cell ss:StyleID="s50"><Data ss:Type="Number">24</Data></Cell><Cell ss:StyleID="s50"><Data ss:Type="Number">67845</Data></Cell><Cell ss:StyleID="s50"><Data ss:Type="Number">105</Data></Cell><Cell ss:StyleID="s51"><Data ss:Type="Number">7929</Data></Cell><Cell ss:StyleID="s55"><Data ss:Type="String">EC</Data></Cell><Cell ss:StyleID="s50"><Data ss:Type="Number">31</Data></Cell><Cell ss:StyleID="s50"><Data ss:Type="Number">4976</Data></Cell><Cell ss:StyleID="s50"><Data ss:Type="Number">8</Data></Cell><Cell ss:StyleID="s51"><Data ss:Type="Number">2131</Data></Cell><Cell ss:StyleID="s55"><Data ss:Type="String">EC</Data></Cell><Cell ss:StyleID="s50"><Data ss:Type="Number">9</Data></Cell><Cell ss:StyleID="s50"><Data ss:Type="Number">11053</Data></Cell><Cell ss:StyleID="s50"><Data ss:Type="Number">312</Data></Cell><Cell ss:StyleID="s51"><Data ss:Type="Number">643</Data></Cell><Cell ss:StyleID="s55"><Data ss:Type="String">EC</Data></Cell><Cell ss:StyleID="s50"><Data ss:Type="Number">23</Data></Cell><Cell ss:StyleID="s50"><Data ss:Type="Number">32903</Data></Cell><Cell ss:StyleID="s50"><Data ss:Type="Number">140</Data></Cell><Cell ss:StyleID="s51"><Data ss:Type="Number">3649</Data></Cell><Cell ss:StyleID="s55"><Data ss:Type="String">EC</Data></Cell><Cell ss:StyleID="s50"><Data ss:Type="Number">46</Data></Cell><Cell ss:StyleID="s50"><Data ss:Type="Number">15104</Data></Cell><Cell ss:StyleID="s50"><Data ss:Type="Number">10</Data></Cell><Cell ss:StyleID="s50"><Data ss:Type="Number">8019</Data></Cell><Cell ss:StyleID="s50"><Data ss:Type="String">BC</Data></Cell><Cell ss:StyleID="s56"><Data ss:Type="Number">14</Data></Cell><Cell ss:StyleID="s56"><Data ss:Type="Number">4629</Data></Cell><Cell ss:StyleID="s56"><Data ss:Type="Number">135</Data></Cell><Cell ss:StyleID="s56"><Data ss:Type="Number">478</Data></Cell><Cell ss:StyleID="s56"><Data ss:Type="String">EC</Data></Cell><Cell ss:StyleID="s56"><Data ss:Type="Number">0</Data></Cell><Cell ss:StyleID="s53"><Data ss:Type="Number">995</Data></Cell><Cell ss:StyleID="s57"><Data ss:Type="Number">10</Data></Cell><Cell ss:StyleID="s57"><Data ss:Type="Number">0</Data></Cell><Cell ss:StyleID="s58"><Data ss:Type="String">PR</Data></Cell></Row><Row><Cell ss:StyleID="s50"><Data ss:Type="Number">2</Data></Cell><Cell ss:StyleID="s51"><Data ss:Type="Number">1839</Data></Cell><Cell ss:StyleID="s50"><Data ss:Type="Number">48</Data></Cell><Cell ss:StyleID="s51"><Data ss:Type="Number">12</Data></Cell><Cell ss:StyleID="s55"><Data ss:Type="String">PR</Data></Cell><Cell ss:StyleID="s50"><Data ss:Type="Number">6</Data></Cell><Cell ss:StyleID="s50"><Data ss:Type="Number">3695</Data></Cell><Cell ss:StyleID="s50"><Data ss:Type="Number">180</Data></Cell><Cell ss:StyleID="s51" ss:Formula="=4039-RC[-2]-RC[-1]"><Data ss:Type="Number">164</Data></Cell><Cell ss:StyleID="s55"><Data ss:Type="String">EC</Data></Cell><Cell ss:StyleID="s50"><Data ss:Type="Number">25</Data></Cell><Cell ss:StyleID="s50"><Data ss:Type="Number">67839</Data></Cell><Cell ss:StyleID="s50"><Data ss:Type="Number">77</Data></Cell><Cell ss:StyleID="s51"><Data ss:Type="Number">7963</Data></Cell><Cell ss:StyleID="s55"><Data ss:Type="String">EC</Data></Cell><Cell ss:StyleID="s50"><Data ss:Type="Number">32</Data></Cell><Cell ss:StyleID="s50"><Data ss:Type="Number">4976</Data></Cell><Cell ss:StyleID="s50"><Data ss:Type="Number">6</Data></Cell><Cell ss:StyleID="s51"><Data ss:Type="Number">2133</Data></Cell><Cell ss:StyleID="s55"><Data ss:Type="String">EC</Data></Cell><Cell ss:StyleID="s50"><Data ss:Type="Number">10</Data></Cell><Cell ss:StyleID="s50"><Data ss:Type="Number">10979</Data></Cell><Cell ss:StyleID="s50"><Data ss:Type="Number">283</Data></Cell><Cell ss:StyleID="s51"><Data ss:Type="Number">746</Data></Cell><Cell ss:StyleID="s55"><Data ss:Type="String">EC</Data></Cell><Cell ss:StyleID="s50"><Data ss:Type="Number">24</Data></Cell><Cell ss:StyleID="s50"><Data ss:Type="Number">32890</Data></Cell><Cell ss:StyleID="s50"><Data ss:Type="Number">119</Data></Cell><Cell ss:StyleID="s51"><Data ss:Type="Number">3683</Data></Cell><Cell ss:StyleID="s55"><Data ss:Type="String">EC</Data></Cell><Cell ss:StyleID="s50"><Data ss:Type="Number">47</Data></Cell><Cell ss:StyleID="s50"><Data ss:Type="Number">15103</Data></Cell><Cell ss:StyleID="s50"><Data ss:Type="Number">7</Data></Cell><Cell ss:StyleID="s50"><Data ss:Type="Number">8023</Data></Cell><Cell ss:StyleID="s50"><Data ss:Type="String">BC</Data></Cell><Cell ss:StyleID="s56"><Data ss:Type="Number">15</Data></Cell><Cell ss:StyleID="s56"><Data ss:Type="Number">4601</Data></Cell><Cell ss:StyleID="s56"><Data ss:Type="Number">122</Data></Cell><Cell ss:StyleID="s56"><Data ss:Type="Number">519</Data></Cell><Cell ss:StyleID="s56"><Data ss:Type="String">EC</Data></Cell><Cell ss:StyleID="s56"><Data ss:Type="Number">1</Data></Cell><Cell ss:StyleID="s52"><Data ss:Type="Number">977</Data></Cell><Cell ss:StyleID="s57"><Data ss:Type="Number">24</Data></Cell><Cell ss:StyleID="s57"><Data ss:Type="Number">4</Data></Cell><Cell ss:StyleID="s58"><Data ss:Type="String">PR</Data></Cell></Row><Row><Cell ss:StyleID="s50"><Data ss:Type="Number">3</Data></Cell><Cell ss:StyleID="s51"><Data ss:Type="Number">1821</Data></Cell><Cell ss:StyleID="s50"><Data ss:Type="Number">54</Data></Cell><Cell ss:StyleID="s51"><Data ss:Type="Number">24</Data></Cell><Cell ss:StyleID="s55"><Data ss:Type="String">PR</Data></Cell><Cell ss:StyleID="s50"><Data ss:Type="Number">7</Data></Cell><Cell ss:StyleID="s50"><Data ss:Type="Number">3657</Data></Cell><Cell ss:StyleID="s50"><Data ss:Type="Number">163</Data></Cell><Cell ss:StyleID="s51" ss:Formula="=4039-RC[-2]-RC[-1]"><Data ss:Type="Number">219</Data></Cell><Cell ss:StyleID="s55"><Data ss:Type="String">EC</Data></Cell><Cell ss:StyleID="s50"><Data ss:Type="Number">26</Data></Cell><Cell ss:StyleID="s50"><Data ss:Type="Number">67834</Data></Cell><Cell ss:StyleID="s50"><Data ss:Type="Number">61</Data></Cell><Cell ss:StyleID="s51"><Data ss:Type="Number">7984</Data></Cell><Cell ss:StyleID="s55"><Data ss:Type="String">EC</Data></Cell><Cell ss:StyleID="s50"><Data ss:Type="Number">33</Data></Cell><Cell ss:StyleID="s50"><Data ss:Type="Number">4973</Data></Cell><Cell ss:StyleID="s50"><Data ss:Type="Number">8</Data></Cell><Cell ss:StyleID="s51"><Data ss:Type="Number">2134</Data></Cell><Cell ss:StyleID="s55"><Data ss:Type="String">EC</Data></Cell><Cell ss:StyleID="s50"><Data ss:Type="Number">11</Data></Cell><Cell ss:StyleID="s50"><Data ss:Type="Number">10917</Data></Cell><Cell ss:StyleID="s50"><Data ss:Type="Number">270</Data></Cell><Cell ss:StyleID="s51"><Data ss:Type="Number">821</Data></Cell><Cell ss:StyleID="s55"><Data ss:Type="String">EC</Data></Cell><Cell ss:StyleID="s50"><Data ss:Type="Number">25</Data></Cell><Cell ss:StyleID="s50"><Data ss:Type="Number">32880</Data></Cell><Cell ss:StyleID="s50"><Data ss:Type="Number">85</Data></Cell><Cell ss:StyleID="s51"><Data ss:Type="Number">3727</Data></Cell><Cell ss:StyleID="s55"><Data ss:Type="String">EC</Data></Cell><Cell ss:StyleID="s50"><Data ss:Type="Number">48</Data></Cell><Cell ss:StyleID="s50"><Data ss:Type="Number">15102</Data></Cell><Cell ss:StyleID="s50"><Data ss:Type="Number">7</Data></Cell><Cell ss:StyleID="s50"><Data ss:Type="Number">8024</Data></Cell><Cell ss:StyleID="s50"><Data ss:Type="String">BC</Data></Cell><Cell ss:StyleID="s56"><Data ss:Type="Number">16</Data></Cell><Cell ss:StyleID="s56"><Data ss:Type="Number">4577</Data></Cell><Cell ss:StyleID="s56"><Data ss:Type="Number">100</Data></Cell><Cell ss:StyleID="s56"><Data ss:Type="Number">565</Data></Cell><Cell ss:StyleID="s56"><Data ss:Type="String">EC</Data></Cell><Cell ss:StyleID="s56"><Data ss:Type="Number">2</Data></Cell><Cell ss:StyleID="s52"><Data ss:Type="Number">955</Data></Cell><Cell ss:StyleID="s57"><Data ss:Type="Number">39</Data></Cell><Cell ss:StyleID="s57"><Data ss:Type="Number">11</Data></Cell><Cell ss:StyleID="s58"><Data ss:Type="String">PR</Data></Cell></Row><Row><Cell ss:StyleID="s50"><Data ss:Type="Number">4</Data></Cell><Cell ss:StyleID="s51"><Data ss:Type="Number">1811</Data></Cell><Cell ss:StyleID="s50"><Data ss:Type="Number">51</Data></Cell><Cell ss:StyleID="s51"><Data ss:Type="Number">37</Data></Cell><Cell ss:StyleID="s55"><Data ss:Type="String">PR</Data></Cell><Cell ss:StyleID="s50"><Data ss:Type="Number">8</Data></Cell><Cell ss:StyleID="s50"><Data ss:Type="Number">3636</Data></Cell><Cell ss:StyleID="s50"><Data ss:Type="Number">139</Data></Cell><Cell ss:StyleID="s51" ss:Formula="=4039-RC[-2]-RC[-1]"><Data ss:Type="Number">264</Data></Cell><Cell ss:StyleID="s55"><Data ss:Type="String">EC</Data></Cell><Cell ss:StyleID="s50"><Data ss:Type="Number">27</Data></Cell><Cell ss:StyleID="s50"><Data ss:Type="Number">67826</Data></Cell><Cell ss:StyleID="s50"><Data ss:Type="Number">51</Data></Cell><Cell ss:StyleID="s51"><Data ss:Type="Number">8002</Data></Cell><Cell ss:StyleID="s55"><Data ss:Type="String">EC</Data></Cell><Cell ss:StyleID="s50"><Data ss:Type="Number">34</Data></Cell><Cell ss:StyleID="s50"><Data ss:Type="Number">4973</Data></Cell><Cell ss:StyleID="s50"><Data ss:Type="Number">2</Data></Cell><Cell ss:StyleID="s51"><Data ss:Type="Number">2140</Data></Cell><Cell ss:StyleID="s55"><Data ss:Type="String">EC</Data></Cell><Cell ss:StyleID="s50"><Data ss:Type="Number">12</Data></Cell><Cell ss:StyleID="s50"><Data ss:Type="Number">10875</Data></Cell><Cell ss:StyleID="s50"><Data ss:Type="Number">226</Data></Cell><Cell ss:StyleID="s51"><Data ss:Type="Number">907</Data></Cell><Cell ss:StyleID="s55"><Data ss:Type="String">EC</Data></Cell><Cell ss:StyleID="s50"><Data ss:Type="Number">26</Data></Cell><Cell ss:StyleID="s50"><Data ss:Type="Number">32869</Data></Cell><Cell ss:StyleID="s50"><Data ss:Type="Number">72</Data></Cell><Cell ss:StyleID="s51"><Data ss:Type="Number">3751</Data></Cell><Cell ss:StyleID="s55"><Data ss:Type="String">EC</Data></Cell><Cell ss:StyleID="s50"><Data ss:Type="Number">49</Data></Cell><Cell ss:StyleID="s50"><Data ss:Type="Number">15102</Data></Cell><Cell ss:StyleID="s50"><Data ss:Type="Number">5</Data></Cell><Cell ss:StyleID="s50"><Data ss:Type="Number">8026</Data></Cell><Cell ss:StyleID="s50"><Data ss:Type="String">BC</Data></Cell><Cell ss:StyleID="s56"><Data ss:Type="Number">17</Data></Cell><Cell ss:StyleID="s56"><Data ss:Type="Number">4558</Data></Cell><Cell ss:StyleID="s56"><Data ss:Type="Number">97</Data></Cell><Cell ss:StyleID="s56"><Data ss:Type="Number">587</Data></Cell><Cell ss:StyleID="s56"><Data ss:Type="String">EC</Data></Cell><Cell ss:StyleID="s56"><Data ss:Type="Number">3</Data></Cell><Cell ss:StyleID="s52"><Data ss:Type="Number">930</Data></Cell><Cell ss:StyleID="s57"><Data ss:Type="Number">51</Data></Cell><Cell ss:StyleID="s57"><Data ss:Type="Number">24</Data></Cell><Cell ss:StyleID="s58"><Data ss:Type="String">PR</Data></Cell></Row><Row><Cell ss:StyleID="s50"><Data ss:Type="Number">5</Data></Cell><Cell ss:StyleID="s51"><Data ss:Type="Number">1803</Data></Cell><Cell ss:StyleID="s50"><Data ss:Type="Number">49</Data></Cell><Cell ss:StyleID="s51"><Data ss:Type="Number">47</Data></Cell><Cell ss:StyleID="s55"><Data ss:Type="String">PR</Data></Cell><Cell ss:StyleID="s50"><Data ss:Type="Number">9</Data></Cell><Cell ss:StyleID="s50"><Data ss:Type="Number">3619</Data></Cell><Cell ss:StyleID="s50"><Data ss:Type="Number">101</Data></Cell><Cell ss:StyleID="s51" ss:Formula="=4039-RC[-2]-RC[-1]"><Data ss:Type="Number">319</Data></Cell><Cell ss:StyleID="s55"><Data ss:Type="String">EC</Data></Cell><Cell ss:StyleID="s50"><Data ss:Type="Number">28</Data></Cell><Cell ss:StyleID="s50"><Data ss:Type="Number">67824</Data></Cell><Cell ss:StyleID="s50"><Data ss:Type="Number">41</Data></Cell><Cell ss:StyleID="s51"><Data ss:Type="Number">8014</Data></Cell><Cell ss:StyleID="s55"><Data ss:Type="String">EC</Data></Cell><Cell ss:StyleID="s50"><Data ss:Type="Number">35</Data></Cell><Cell ss:StyleID="s50"><Data ss:Type="Number">4973</Data></Cell><Cell ss:StyleID="s50"><Data ss:Type="Number">1</Data></Cell><Cell ss:StyleID="s51"><Data ss:Type="Number">2141</Data></Cell><Cell ss:StyleID="s55"><Data ss:Type="String">EC</Data></Cell><Cell ss:StyleID="s50"><Data ss:Type="Number">13</Data></Cell><Cell ss:StyleID="s50"><Data ss:Type="Number">10833</Data></Cell><Cell ss:StyleID="s50"><Data ss:Type="Number">201</Data></Cell><Cell ss:StyleID="s51"><Data ss:Type="Number">974</Data></Cell><Cell ss:StyleID="s55"><Data ss:Type="String">EC</Data></Cell><Cell ss:StyleID="s50"><Data ss:Type="Number">27</Data></Cell><Cell ss:StyleID="s50"><Data ss:Type="Number">32866</Data></Cell><Cell ss:StyleID="s50"><Data ss:Type="Number">52</Data></Cell><Cell ss:StyleID="s51"><Data ss:Type="Number">3774</Data></Cell><Cell ss:StyleID="s55"><Data ss:Type="String">EC</Data></Cell><Cell ss:StyleID="s50"><Data ss:Type="Number">50</Data></Cell><Cell ss:StyleID="s50"><Data ss:Type="Number">15102</Data></Cell><Cell ss:StyleID="s50"><Data ss:Type="Number">3</Data></Cell><Cell ss:StyleID="s50"><Data ss:Type="Number">8028</Data></Cell><Cell ss:StyleID="s50"><Data ss:Type="String">BC</Data></Cell><Cell ss:StyleID="s56"><Data ss:Type="Number">18</Data></Cell><Cell ss:StyleID="s56"><Data ss:Type="Number">4537</Data></Cell><Cell ss:StyleID="s56"><Data ss:Type="Number">92</Data></Cell><Cell ss:StyleID="s56"><Data ss:Type="Number">613</Data></Cell><Cell ss:StyleID="s56"><Data ss:Type="String">EC</Data></Cell><Cell ss:StyleID="s56"><Data ss:Type="Number">4</Data></Cell><Cell ss:StyleID="s52"><Data ss:Type="Number">913</Data></Cell><Cell ss:StyleID="s57"><Data ss:Type="Number">47</Data></Cell><Cell ss:StyleID="s57"><Data ss:Type="Number">45</Data></Cell><Cell ss:StyleID="s58"><Data ss:Type="String">PR</Data></Cell></Row><Row><Cell ss:StyleID="s50"><Data ss:Type="Number">6</Data></Cell><Cell ss:StyleID="s51"><Data ss:Type="Number">1795</Data></Cell><Cell ss:StyleID="s50"><Data ss:Type="Number">43</Data></Cell><Cell ss:StyleID="s51"><Data ss:Type="Number">61</Data></Cell><Cell ss:StyleID="s55"><Data ss:Type="String">PR</Data></Cell><Cell ss:StyleID="s50"><Data ss:Type="Number">10</Data></Cell><Cell ss:StyleID="s50"><Data ss:Type="Number">3600</Data></Cell><Cell ss:StyleID="s50"><Data ss:Type="Number">91</Data></Cell><Cell ss:StyleID="s51" ss:Formula="=4039-RC[-2]-RC[-1]"><Data ss:Type="Number">348</Data></Cell><Cell ss:StyleID="s55"><Data ss:Type="String">EC</Data></Cell><Cell ss:StyleID="s50"><Data ss:Type="Number">29</Data></Cell><Cell ss:StyleID="s50"><Data ss:Type="Number">67823</Data></Cell><Cell ss:StyleID="s50"><Data ss:Type="Number">28</Data></Cell><Cell ss:StyleID="s51"><Data ss:Type="Number">8028</Data></Cell><Cell ss:StyleID="s55"><Data ss:Type="String">EC</Data></Cell><Cell ss:StyleID="s50"><Data ss:Type="Number">36</Data></Cell><Cell ss:StyleID="s50"><Data ss:Type="Number">4972</Data></Cell><Cell ss:StyleID="s50"><Data ss:Type="Number">1</Data></Cell><Cell ss:StyleID="s51"><Data ss:Type="Number">2142</Data></Cell><Cell ss:StyleID="s55"><Data ss:Type="String">EC</Data></Cell><Cell ss:StyleID="s50"><Data ss:Type="Number">14</Data></Cell><Cell ss:StyleID="s50"><Data ss:Type="Number">10804</Data></Cell><Cell ss:StyleID="s50"><Data ss:Type="Number">162</Data></Cell><Cell ss:StyleID="s51"><Data ss:Type="Number">1042</Data></Cell><Cell ss:StyleID="s55"><Data ss:Type="String">EC</Data></Cell><Cell ss:StyleID="s50"><Data ss:Type="Number">28</Data></Cell><Cell ss:StyleID="s50"><Data ss:Type="Number">32862</Data></Cell><Cell ss:StyleID="s50"><Data ss:Type="Number">41</Data></Cell><Cell ss:StyleID="s51"><Data ss:Type="Number">3789</Data></Cell><Cell ss:StyleID="s55"><Data ss:Type="String">EC</Data></Cell><Cell ss:StyleID="s50"><Data ss:Type="Number">51</Data></Cell><Cell ss:StyleID="s50"><Data ss:Type="Number">15102</Data></Cell><Cell ss:StyleID="s50"><Data ss:Type="Number">3</Data></Cell><Cell ss:StyleID="s50"><Data ss:Type="Number">8028</Data></Cell><Cell ss:StyleID="s50"><Data ss:Type="String">BC</Data></Cell><Cell ss:StyleID="s56"><Data ss:Type="Number">19</Data></Cell><Cell ss:StyleID="s56"><Data ss:Type="Number">4516</Data></Cell><Cell ss:StyleID="s56"><Data ss:Type="Number">91</Data></Cell><Cell ss:StyleID="s56"><Data ss:Type="Number">635</Data></Cell><Cell ss:StyleID="s56"><Data ss:Type="String">EC</Data></Cell><Cell ss:StyleID="s56"><Data ss:Type="Number">5</Data></Cell><Cell ss:StyleID="s52"><Data ss:Type="Number">891</Data></Cell><Cell ss:StyleID="s57"><Data ss:Type="Number">54</Data></Cell><Cell ss:StyleID="s57"><Data ss:Type="Number">60</Data></Cell><Cell ss:StyleID="s58"><Data ss:Type="String">PR</Data></Cell></Row><Row><Cell ss:StyleID="s50"><Data ss:Type="Number">7</Data></Cell><Cell ss:StyleID="s51"><Data ss:Type="Number">1784</Data></Cell><Cell ss:StyleID="s50"><Data ss:Type="Number">47</Data></Cell><Cell ss:StyleID="s51"><Data ss:Type="Number">68</Data></Cell><Cell ss:StyleID="s55"><Data ss:Type="String">PR</Data></Cell><Cell ss:StyleID="s50"><Data ss:Type="Number">11</Data></Cell><Cell ss:StyleID="s50"><Data ss:Type="Number">3592</Data></Cell><Cell ss:StyleID="s50"><Data ss:Type="Number">73</Data></Cell><Cell ss:StyleID="s51" ss:Formula="=4039-RC[-2]-RC[-1]"><Data ss:Type="Number">374</Data></Cell><Cell ss:StyleID="s55"><Data ss:Type="String">EC</Data></Cell><Cell ss:StyleID="s50"><Data ss:Type="Number">30</Data></Cell><Cell ss:StyleID="s50"><Data ss:Type="Number">67820</Data></Cell><Cell ss:StyleID="s50"><Data ss:Type="Number">27</Data></Cell><Cell ss:StyleID="s51"><Data ss:Type="Number">8032</Data></Cell><Cell ss:StyleID="s55"><Data ss:Type="String">EC</Data></Cell><Cell ss:StyleID="s50"><Data ss:Type="Number">37</Data></Cell><Cell ss:StyleID="s50"><Data ss:Type="Number">4972</Data></Cell><Cell ss:StyleID="s50"><Data ss:Type="Number">1</Data></Cell><Cell ss:StyleID="s51"><Data ss:Type="Number">2142</Data></Cell><Cell ss:StyleID="s55"><Data ss:Type="String">EC</Data></Cell><Cell ss:StyleID="s50"><Data ss:Type="Number">15</Data></Cell><Cell ss:StyleID="s50"><Data ss:Type="Number">10774</Data></Cell><Cell ss:StyleID="s50"><Data ss:Type="Number">135</Data></Cell><Cell ss:StyleID="s51"><Data ss:Type="Number">1099</Data></Cell><Cell ss:StyleID="s55"><Data ss:Type="String">EC</Data></Cell><Cell ss:StyleID="s50"><Data ss:Type="Number">29</Data></Cell><Cell ss:StyleID="s50"><Data ss:Type="Number">32855</Data></Cell><Cell ss:StyleID="s50"><Data ss:Type="Number">36</Data></Cell><Cell ss:StyleID="s51"><Data ss:Type="Number">3801</Data></Cell><Cell ss:StyleID="s55"><Data ss:Type="String">EC</Data></Cell><Cell ss:StyleID="s50"><Data ss:Type="Number">52</Data></Cell><Cell ss:StyleID="s50"><Data ss:Type="Number">15102</Data></Cell><Cell ss:StyleID="s50"><Data ss:Type="Number">2</Data></Cell><Cell ss:StyleID="s50"><Data ss:Type="Number">8029</Data></Cell><Cell ss:StyleID="s50"><Data ss:Type="String">BC</Data></Cell><Cell ss:StyleID="s56"><Data ss:Type="Number">20</Data></Cell><Cell ss:StyleID="s56"><Data ss:Type="Number">4504</Data></Cell><Cell ss:StyleID="s56"><Data ss:Type="Number">74</Data></Cell><Cell ss:StyleID="s56"><Data ss:Type="Number">664</Data></Cell><Cell ss:StyleID="s56"><Data ss:Type="String">EC</Data></Cell><Cell ss:StyleID="s56"><Data ss:Type="Number">6</Data></Cell><Cell ss:StyleID="s52"><Data ss:Type="Number">863</Data></Cell><Cell ss:StyleID="s57"><Data ss:Type="Number">72</Data></Cell><Cell ss:StyleID="s57"><Data ss:Type="Number">70</Data></Cell><Cell ss:StyleID="s58"><Data ss:Type="String">PR</Data></Cell></Row><Row><Cell ss:StyleID="s50"><Data ss:Type="Number">8</Data></Cell><Cell ss:StyleID="s51"><Data ss:Type="Number">1769</Data></Cell><Cell ss:StyleID="s50"><Data ss:Type="Number">46</Data></Cell><Cell ss:StyleID="s51"><Data ss:Type="Number">84</Data></Cell><Cell ss:StyleID="s55"><Data ss:Type="String">PR</Data></Cell><Cell ss:StyleID="s50"><Data ss:Type="Number">12</Data></Cell><Cell ss:StyleID="s50"><Data ss:Type="Number">3581</Data></Cell><Cell ss:StyleID="s50"><Data ss:Type="Number">64</Data></Cell><Cell ss:StyleID="s51" ss:Formula="=4039-RC[-2]-RC[-1]"><Data ss:Type="Number">394</Data></Cell><Cell ss:StyleID="s55"><Data ss:Type="String">EC</Data></Cell><Cell ss:StyleID="s50"><Data ss:Type="Number">31</Data></Cell><Cell ss:StyleID="s50"><Data ss:Type="Number">67819</Data></Cell><Cell ss:StyleID="s50"><Data ss:Type="Number">18</Data></Cell><Cell ss:StyleID="s51"><Data ss:Type="Number">8042</Data></Cell><Cell ss:StyleID="s55"><Data ss:Type="String">EC</Data></Cell><Cell ss:StyleID="s50"><Data ss:Type="Number">38</Data></Cell><Cell ss:StyleID="s50"><Data ss:Type="Number">4972</Data></Cell><Cell ss:StyleID="s50"><Data ss:Type="Number">1</Data></Cell><Cell ss:StyleID="s51"><Data ss:Type="Number">2142</Data></Cell><Cell ss:StyleID="s55"><Data ss:Type="String">EC</Data></Cell><Cell ss:StyleID="s50"><Data ss:Type="Number">16</Data></Cell><Cell ss:StyleID="s50"><Data ss:Type="Number">10750</Data></Cell><Cell ss:StyleID="s50"><Data ss:Type="Number">118</Data></Cell><Cell ss:StyleID="s51"><Data ss:Type="Number">1140</Data></Cell><Cell ss:StyleID="s55"><Data ss:Type="String">EC</Data></Cell><Cell ss:StyleID="s50"><Data ss:Type="Number">30</Data></Cell><Cell ss:StyleID="s50"><Data ss:Type="Number">32850</Data></Cell><Cell ss:StyleID="s50"><Data ss:Type="Number">29</Data></Cell><Cell ss:StyleID="s51"><Data ss:Type="Number">3813</Data></Cell><Cell ss:StyleID="s55"><Data ss:Type="String">EC</Data></Cell><Cell ss:StyleID="s50"><Data ss:Type="Number">53</Data></Cell><Cell ss:StyleID="s50"><Data ss:Type="Number">15101</Data></Cell><Cell ss:StyleID="s50"><Data ss:Type="Number">2</Data></Cell><Cell ss:StyleID="s50"><Data ss:Type="Number">8030</Data></Cell><Cell ss:StyleID="s50"><Data ss:Type="String">BC</Data></Cell><Cell ss:StyleID="s56"><Data ss:Type="Number">21</Data></Cell><Cell ss:StyleID="s56"><Data ss:Type="Number">4489</Data></Cell><Cell ss:StyleID="s56"><Data ss:Type="Number">69</Data></Cell><Cell ss:StyleID="s56"><Data ss:Type="Number">684</Data></Cell><Cell ss:StyleID="s56"><Data ss:Type="String">EC</Data></Cell><Cell ss:StyleID="s56"><Data ss:Type="Number">7</Data></Cell><Cell ss:StyleID="s52"><Data ss:Type="Number">833</Data></Cell><Cell ss:StyleID="s57"><Data ss:Type="Number">83</Data></Cell><Cell ss:StyleID="s57"><Data ss:Type="Number">89</Data></Cell><Cell ss:StyleID="s58"><Data ss:Type="String">PR</Data></Cell></Row><Row><Cell ss:StyleID="s50"><Data ss:Type="Number">9</Data></Cell><Cell ss:StyleID="s51"><Data ss:Type="Number">1763</Data></Cell><Cell ss:StyleID="s50"><Data ss:Type="Number">38</Data></Cell><Cell ss:StyleID="s51"><Data ss:Type="Number">98</Data></Cell><Cell ss:StyleID="s55"><Data ss:Type="String">PR</Data></Cell><Cell ss:StyleID="s50"><Data ss:Type="Number">13</Data></Cell><Cell ss:StyleID="s50"><Data ss:Type="Number">3566</Data></Cell><Cell ss:StyleID="s50"><Data ss:Type="Number">68</Data></Cell><Cell ss:StyleID="s51" ss:Formula="=4039-RC[-2]-RC[-1]"><Data ss:Type="Number">405</Data></Cell><Cell ss:StyleID="s55"><Data ss:Type="String">EC</Data></Cell><Cell ss:StyleID="s50"><Data ss:Type="Number">32</Data></Cell><Cell ss:StyleID="s50"><Data ss:Type="Number">67818</Data></Cell><Cell ss:StyleID="s50"><Data ss:Type="Number">16</Data></Cell><Cell ss:StyleID="s51"><Data ss:Type="Number">8045</Data></Cell><Cell ss:StyleID="s55"><Data ss:Type="String">EC</Data></Cell><Cell ss:StyleID="s50"><Data ss:Type="Number">39</Data></Cell><Cell ss:StyleID="s50"><Data ss:Type="Number">4972</Data></Cell><Cell ss:StyleID="s50"><Data ss:Type="Number">1</Data></Cell><Cell ss:StyleID="s51"><Data ss:Type="Number">2142</Data></Cell><Cell ss:StyleID="s55"><Data ss:Type="String">EC</Data></Cell><Cell ss:StyleID="s50"><Data ss:Type="Number">17</Data></Cell><Cell ss:StyleID="s50"><Data ss:Type="Number">10730</Data></Cell><Cell ss:StyleID="s50"><Data ss:Type="Number">101</Data></Cell><Cell ss:StyleID="s51"><Data ss:Type="Number">1177</Data></Cell><Cell ss:StyleID="s55"><Data ss:Type="String">EC</Data></Cell><Cell ss:StyleID="s50"><Data ss:Type="Number">31</Data></Cell><Cell ss:StyleID="s50"><Data ss:Type="Number">32849</Data></Cell><Cell ss:StyleID="s50"><Data ss:Type="Number">18</Data></Cell><Cell ss:StyleID="s51"><Data ss:Type="Number">3825</Data></Cell><Cell ss:StyleID="s55"><Data ss:Type="String">EC</Data></Cell><Cell ss:StyleID="s50"><Data ss:Type="Number">54</Data></Cell><Cell ss:StyleID="s50"><Data ss:Type="Number">15101</Data></Cell><Cell ss:StyleID="s50"><Data ss:Type="Number">2</Data></Cell><Cell ss:StyleID="s50"><Data ss:Type="Number">8030</Data></Cell><Cell ss:StyleID="s50"><Data ss:Type="String">BC</Data></Cell><Cell ss:StyleID="s56"><Data ss:Type="Number">22</Data></Cell><Cell ss:StyleID="s56"><Data ss:Type="Number">4472</Data></Cell><Cell ss:StyleID="s56"><Data ss:Type="Number">65</Data></Cell><Cell ss:StyleID="s56"><Data ss:Type="Number">705</Data></Cell><Cell ss:StyleID="s56"><Data ss:Type="String">EC</Data></Cell><Cell ss:StyleID="s56"><Data ss:Type="Number">8</Data></Cell><Cell ss:StyleID="s52"><Data ss:Type="Number">798</Data></Cell><Cell ss:StyleID="s57"><Data ss:Type="Number">97</Data></Cell><Cell ss:StyleID="s57"><Data ss:Type="Number">110</Data></Cell><Cell ss:StyleID="s58"><Data ss:Type="String">PR</Data></Cell></Row><Row><Cell ss:StyleID="s50"><Data ss:Type="Number">10</Data></Cell><Cell ss:StyleID="s51"><Data ss:Type="Number">1749</Data></Cell><Cell ss:StyleID="s50"><Data ss:Type="Number">39</Data></Cell><Cell ss:StyleID="s51"><Data ss:Type="Number">111</Data></Cell><Cell ss:StyleID="s55"><Data ss:Type="String">PR</Data></Cell><Cell ss:StyleID="s50"><Data ss:Type="Number">14</Data></Cell><Cell ss:StyleID="s50"><Data ss:Type="Number">3541</Data></Cell><Cell ss:StyleID="s50"><Data ss:Type="Number">66</Data></Cell><Cell ss:StyleID="s51" ss:Formula="=4039-RC[-2]-RC[-1]"><Data ss:Type="Number">432</Data></Cell><Cell ss:StyleID="s55"><Data ss:Type="String">EC</Data></Cell><Cell ss:StyleID="s50"><Data ss:Type="Number">33</Data></Cell><Cell ss:StyleID="s50"><Data ss:Type="Number">67818</Data></Cell><Cell ss:StyleID="s50"><Data ss:Type="Number">9</Data></Cell><Cell ss:StyleID="s51"><Data ss:Type="Number">8052</Data></Cell><Cell ss:StyleID="s55"><Data ss:Type="String">EC</Data></Cell><Cell ss:StyleID="s50"><Data ss:Type="Number">40</Data></Cell><Cell ss:StyleID="s50"><Data ss:Type="Number">4972</Data></Cell><Cell ss:StyleID="s50"><Data ss:Type="Number">1</Data></Cell><Cell ss:StyleID="s51"><Data ss:Type="Number">2142</Data></Cell><Cell ss:StyleID="s55"><Data ss:Type="String">EC</Data></Cell><Cell ss:StyleID="s50"><Data ss:Type="Number">18</Data></Cell><Cell ss:StyleID="s50"><Data ss:Type="Number">10714</Data></Cell><Cell ss:StyleID="s50"><Data ss:Type="Number">87</Data></Cell><Cell ss:StyleID="s51"><Data ss:Type="Number">1207</Data></Cell><Cell ss:StyleID="s55"><Data ss:Type="String">EC</Data></Cell><Cell ss:StyleID="s50"><Data ss:Type="Number">32</Data></Cell><Cell ss:StyleID="s50"><Data ss:Type="Number">32848</Data></Cell><Cell ss:StyleID="s50"><Data ss:Type="Number">16</Data></Cell><Cell ss:StyleID="s51"><Data ss:Type="Number">3828</Data></Cell><Cell ss:StyleID="s55"><Data ss:Type="String">EC</Data></Cell><Cell ss:StyleID="s50"><Data ss:Type="Number">55</Data></Cell><Cell ss:StyleID="s50"><Data ss:Type="Number">15101</Data></Cell><Cell ss:StyleID="s50"><Data ss:Type="Number">1</Data></Cell><Cell ss:StyleID="s50"><Data ss:Type="Number">8031</Data></Cell><Cell ss:StyleID="s50"><Data ss:Type="String">BC</Data></Cell><Cell ss:StyleID="s56"><Data ss:Type="Number">23</Data></Cell><Cell ss:StyleID="s56"><Data ss:Type="Number">4460</Data></Cell><Cell ss:StyleID="s56"><Data ss:Type="Number">58</Data></Cell><Cell ss:StyleID="s56"><Data ss:Type="Number">724</Data></Cell><Cell ss:StyleID="s56"><Data ss:Type="String">EC</Data></Cell><Cell ss:StyleID="s56"><Data ss:Type="Number">9</Data></Cell><Cell ss:StyleID="s52"><Data ss:Type="Number">779</Data></Cell><Cell ss:StyleID="s57"><Data ss:Type="Number">90</Data></Cell><Cell ss:StyleID="s57"><Data ss:Type="Number">136</Data></Cell><Cell ss:StyleID="s58"><Data ss:Type="String">PR</Data></Cell></Row><Row><Cell ss:StyleID="s50"><Data ss:Type="Number">11</Data></Cell><Cell ss:StyleID="s51"><Data ss:Type="Number">1735</Data></Cell><Cell ss:StyleID="s50"><Data ss:Type="Number">38</Data></Cell><Cell ss:StyleID="s51"><Data ss:Type="Number">126</Data></Cell><Cell ss:StyleID="s55"><Data ss:Type="String">PR</Data></Cell><Cell ss:StyleID="s50"><Data ss:Type="Number">15</Data></Cell><Cell ss:StyleID="s50"><Data ss:Type="Number">3513</Data></Cell><Cell ss:StyleID="s50"><Data ss:Type="Number">72</Data></Cell><Cell ss:StyleID="s51" ss:Formula="=4039-RC[-2]-RC[-1]"><Data ss:Type="Number">454</Data></Cell><Cell ss:StyleID="s55"><Data ss:Type="String">EC</Data></Cell><Cell ss:StyleID="s50"><Data ss:Type="Number">34</Data></Cell><Cell ss:StyleID="s50"><Data ss:Type="Number">67816</Data></Cell><Cell ss:StyleID="s50"><Data ss:Type="Number">8</Data></Cell><Cell ss:StyleID="s51"><Data ss:Type="Number">8055</Data></Cell><Cell ss:StyleID="s55"><Data ss:Type="String">EC</Data></Cell><Cell ss:StyleID="s50"><Data ss:Type="Number">41</Data></Cell><Cell ss:StyleID="s50"><Data ss:Type="Number">4971</Data></Cell><Cell ss:StyleID="s50"><Data ss:Type="Number">1</Data></Cell><Cell ss:StyleID="s51"><Data ss:Type="Number">2143</Data></Cell><Cell ss:StyleID="s55"><Data ss:Type="String">EC</Data></Cell><Cell ss:StyleID="s50"><Data ss:Type="Number">19</Data></Cell><Cell ss:StyleID="s50"><Data ss:Type="Number">10702</Data></Cell><Cell ss:StyleID="s50"><Data ss:Type="Number">66</Data></Cell><Cell ss:StyleID="s51"><Data ss:Type="Number">1240</Data></Cell><Cell ss:StyleID="s55"><Data ss:Type="String">EC</Data></Cell><Cell ss:StyleID="s50"><Data ss:Type="Number">33</Data></Cell><Cell ss:StyleID="s50"><Data ss:Type="Number">32848</Data></Cell><Cell ss:StyleID="s50"><Data ss:Type="Number">10</Data></Cell><Cell ss:StyleID="s51"><Data ss:Type="Number">3834</Data></Cell><Cell ss:StyleID="s55"><Data ss:Type="String">EC</Data></Cell><Cell ss:StyleID="s50"><Data ss:Type="Number">56</Data></Cell><Cell ss:StyleID="s50"><Data ss:Type="Number">15101</Data></Cell><Cell ss:StyleID="s50"><Data ss:Type="Number">0</Data></Cell><Cell ss:StyleID="s50"><Data ss:Type="Number">8032</Data></Cell><Cell ss:StyleID="s50"><Data ss:Type="String">BC</Data></Cell><Cell ss:StyleID="s56"><Data ss:Type="Number">24</Data></Cell><Cell ss:StyleID="s56"><Data ss:Type="Number">4445</Data></Cell><Cell ss:StyleID="s56"><Data ss:Type="Number">54</Data></Cell><Cell ss:StyleID="s56"><Data ss:Type="Number">743</Data></Cell><Cell ss:StyleID="s56"><Data ss:Type="String">EC</Data></Cell><Cell ss:StyleID="s56"><Data ss:Type="Number">10</Data></Cell><Cell ss:StyleID="s52"><Data ss:Type="Number">755</Data></Cell><Cell ss:StyleID="s57"><Data ss:Type="Number">89</Data></Cell><Cell ss:StyleID="s57"><Data ss:Type="Number">161</Data></Cell><Cell ss:StyleID="s58"><Data ss:Type="String">PR</Data></Cell></Row><Row><Cell ss:StyleID="s50"><Data ss:Type="Number">12</Data></Cell><Cell ss:StyleID="s51"><Data ss:Type="Number">1726</Data></Cell><Cell ss:StyleID="s50"><Data ss:Type="Number">31</Data></Cell><Cell ss:StyleID="s51"><Data ss:Type="Number">142</Data></Cell><Cell ss:StyleID="s55"><Data ss:Type="String">PR</Data></Cell><Cell ss:StyleID="s50"><Data ss:Type="Number">16</Data></Cell><Cell ss:StyleID="s50"><Data ss:Type="Number">3473</Data></Cell><Cell ss:StyleID="s50"><Data ss:Type="Number">89</Data></Cell><Cell ss:StyleID="s51" ss:Formula="=4039-RC[-2]-RC[-1]"><Data ss:Type="Number">477</Data></Cell><Cell ss:StyleID="s55"><Data ss:Type="String">EC</Data></Cell><Cell ss:StyleID="s50"><Data ss:Type="Number">35</Data></Cell><Cell ss:StyleID="s50"><Data ss:Type="Number">67815</Data></Cell><Cell ss:StyleID="s50"><Data ss:Type="Number">5</Data></Cell><Cell ss:StyleID="s51"><Data ss:Type="Number">8059</Data></Cell><Cell ss:StyleID="s55"><Data ss:Type="String">EC</Data></Cell><Cell ss:StyleID="s50"><Data ss:Type="Number">42</Data></Cell><Cell ss:StyleID="s50"><Data ss:Type="Number">4971</Data></Cell><Cell ss:StyleID="s50"><Data ss:Type="Number">0</Data></Cell><Cell ss:StyleID="s51"><Data ss:Type="Number">2144</Data></Cell><Cell ss:StyleID="s55"><Data ss:Type="String">EC</Data></Cell><Cell ss:StyleID="s50"><Data ss:Type="Number">20</Data></Cell><Cell ss:StyleID="s50"><Data ss:Type="Number">10691</Data></Cell><Cell ss:StyleID="s50"><Data ss:Type="Number">57</Data></Cell><Cell ss:StyleID="s51"><Data ss:Type="Number">1260</Data></Cell><Cell ss:StyleID="s55"><Data ss:Type="String">EC</Data></Cell><Cell ss:StyleID="s50"><Data ss:Type="Number">34</Data></Cell><Cell ss:StyleID="s50"><Data ss:Type="Number">32848</Data></Cell><Cell ss:StyleID="s50"><Data ss:Type="Number">6</Data></Cell><Cell ss:StyleID="s51"><Data ss:Type="Number">3838</Data></Cell><Cell ss:StyleID="s55"><Data ss:Type="String">EC</Data></Cell><Cell ss:StyleID="s50"><Data ss:Type="Number">0</Data></Cell><Cell ss:StyleID="s50"><Data ss:Type="Number">23123</Data></Cell><Cell ss:StyleID="s50"><Data ss:Type="Number">10</Data></Cell><Cell ss:StyleID="s50"><Data ss:Type="Number">0</Data></Cell><Cell ss:StyleID="s50"><Data ss:Type="String">EC</Data></Cell><Cell ss:StyleID="s56"><Data ss:Type="Number">25</Data></Cell><Cell ss:StyleID="s56"><Data ss:Type="Number">4432</Data></Cell><Cell ss:StyleID="s56"><Data ss:Type="Number">48</Data></Cell><Cell ss:StyleID="s56"><Data ss:Type="Number">762</Data></Cell><Cell ss:StyleID="s56"><Data ss:Type="String">EC</Data></Cell><Cell ss:StyleID="s56"><Data ss:Type="Number">11</Data></Cell><Cell ss:StyleID="s52"><Data ss:Type="Number">736</Data></Cell><Cell ss:StyleID="s57"><Data ss:Type="Number">80</Data></Cell><Cell ss:StyleID="s57"><Data ss:Type="Number">189</Data></Cell><Cell ss:StyleID="s58"><Data ss:Type="String">PR</Data></Cell></Row><Row><Cell ss:StyleID="s50"><Data ss:Type="Number">13</Data></Cell><Cell ss:StyleID="s51"><Data ss:Type="Number">1720</Data></Cell><Cell ss:StyleID="s50"><Data ss:Type="Number">25</Data></Cell><Cell ss:StyleID="s51"><Data ss:Type="Number">154</Data></Cell><Cell ss:StyleID="s55"><Data ss:Type="String">PR</Data></Cell><Cell ss:StyleID="s50"><Data ss:Type="Number">17</Data></Cell><Cell ss:StyleID="s50"><Data ss:Type="Number">3427</Data></Cell><Cell ss:StyleID="s50"><Data ss:Type="Number">114</Data></Cell><Cell ss:StyleID="s51" ss:Formula="=4039-RC[-2]-RC[-1]"><Data ss:Type="Number">498</Data></Cell><Cell ss:StyleID="s55"><Data ss:Type="String">EC</Data></Cell><Cell ss:StyleID="s50"><Data ss:Type="Number">36</Data></Cell><Cell ss:StyleID="s50"><Data ss:Type="Number">67815</Data></Cell><Cell ss:StyleID="s50"><Data ss:Type="Number">3</Data></Cell><Cell ss:StyleID="s51"><Data ss:Type="Number">8061</Data></Cell><Cell ss:StyleID="s55"><Data ss:Type="String">EC</Data></Cell><Cell ss:StyleID="s50"><Data ss:Type="Number">0</Data></Cell><Cell ss:StyleID="s50"><Data ss:Type="Number">7105</Data></Cell><Cell ss:StyleID="s50"><Data ss:Type="Number">10</Data></Cell><Cell ss:StyleID="s51"><Data ss:Type="Number">0</Data></Cell><Cell ss:StyleID="s55"><Data ss:Type="String">PR</Data></Cell><Cell ss:StyleID="s50"><Data ss:Type="Number">21</Data></Cell><Cell ss:StyleID="s50"><Data ss:Type="Number">10683</Data></Cell><Cell ss:StyleID="s50"><Data ss:Type="Number">49</Data></Cell><Cell ss:StyleID="s51"><Data ss:Type="Number">1276</Data></Cell><Cell ss:StyleID="s55"><Data ss:Type="String">EC</Data></Cell><Cell ss:StyleID="s50"><Data ss:Type="Number">35</Data></Cell><Cell ss:StyleID="s50"><Data ss:Type="Number">32848</Data></Cell><Cell ss:StyleID="s50"><Data ss:Type="Number">4</Data></Cell><Cell ss:StyleID="s51"><Data ss:Type="Number">3840</Data></Cell><Cell ss:StyleID="s55"><Data ss:Type="String">EC</Data></Cell><Cell ss:StyleID="s50"><Data ss:Type="Number">1</Data></Cell><Cell ss:StyleID="s50"><Data ss:Type="Number">23058</Data></Cell><Cell ss:StyleID="s50"><Data ss:Type="Number">73</Data></Cell><Cell ss:StyleID="s50"><Data ss:Type="Number">2</Data></Cell><Cell ss:StyleID="s50"><Data ss:Type="String">EC</Data></Cell><Cell ss:StyleID="s56"><Data ss:Type="Number">26</Data></Cell><Cell ss:StyleID="s56"><Data ss:Type="Number">4430</Data></Cell><Cell ss:StyleID="s56"><Data ss:Type="Number">40</Data></Cell><Cell ss:StyleID="s56"><Data ss:Type="Number">772</Data></Cell><Cell ss:StyleID="s56"><Data ss:Type="String">EC</Data></Cell><Cell ss:StyleID="s56"><Data ss:Type="Number">12</Data></Cell><Cell ss:StyleID="s52"><Data ss:Type="Number">719</Data></Cell><Cell ss:StyleID="s57"><Data ss:Type="Number">72</Data></Cell><Cell ss:StyleID="s57"><Data ss:Type="Number">214</Data></Cell><Cell ss:StyleID="s58"><Data ss:Type="String">PR</Data></Cell></Row><Row><Cell ss:StyleID="s50"><Data ss:Type="Number">14</Data></Cell><Cell ss:StyleID="s51"><Data ss:Type="Number">1709</Data></Cell><Cell ss:StyleID="s50"><Data ss:Type="Number">29</Data></Cell><Cell ss:StyleID="s51"><Data ss:Type="Number">161</Data></Cell><Cell ss:StyleID="s55"><Data ss:Type="String">PR</Data></Cell><Cell ss:StyleID="s50"><Data ss:Type="Number">18</Data></Cell><Cell ss:StyleID="s50"><Data ss:Type="Number">3381</Data></Cell><Cell ss:StyleID="s50"><Data ss:Type="Number">132</Data></Cell><Cell ss:StyleID="s51" ss:Formula="=4039-RC[-2]-RC[-1]"><Data ss:Type="Number">526</Data></Cell><Cell ss:StyleID="s55"><Data ss:Type="String">EC</Data></Cell><Cell ss:StyleID="s50"><Data ss:Type="Number">37</Data></Cell><Cell ss:StyleID="s50"><Data ss:Type="Number">67815</Data></Cell><Cell ss:StyleID="s50"><Data ss:Type="Number">2</Data></Cell><Cell ss:StyleID="s51"><Data ss:Type="Number">8062</Data></Cell><Cell ss:StyleID="s55"><Data ss:Type="String">EC</Data></Cell><Cell ss:StyleID="s50"><Data ss:Type="Number">1</Data></Cell><Cell ss:StyleID="s50"><Data ss:Type="Number">7076</Data></Cell><Cell ss:StyleID="s50"><Data ss:Type="Number">36</Data></Cell><Cell ss:StyleID="s51"><Data ss:Type="Number">3</Data></Cell><Cell ss:StyleID="s55"><Data ss:Type="String">PR</Data></Cell><Cell ss:StyleID="s50"><Data ss:Type="Number">22</Data></Cell><Cell ss:StyleID="s50"><Data ss:Type="Number">10672</Data></Cell><Cell ss:StyleID="s50"><Data ss:Type="Number">46</Data></Cell><Cell ss:StyleID="s51"><Data ss:Type="Number">1290</Data></Cell><Cell ss:StyleID="s55"><Data ss:Type="String">EC</Data></Cell><Cell ss:StyleID="s50"><Data ss:Type="Number">36</Data></Cell><Cell ss:StyleID="s50"><Data ss:Type="Number">32848</Data></Cell><Cell ss:StyleID="s50"><Data ss:Type="Number">3</Data></Cell><Cell ss:StyleID="s51"><Data ss:Type="Number">3841</Data></Cell><Cell ss:StyleID="s55"><Data ss:Type="String">EC</Data></Cell><Cell ss:StyleID="s50"><Data ss:Type="Number">2</Data></Cell><Cell ss:StyleID="s50"><Data ss:Type="Number">22925</Data></Cell><Cell ss:StyleID="s50"><Data ss:Type="Number">181</Data></Cell><Cell ss:StyleID="s50"><Data ss:Type="Number">27</Data></Cell><Cell ss:StyleID="s50"><Data ss:Type="String">EC</Data></Cell><Cell ss:StyleID="s56"><Data ss:Type="Number">27</Data></Cell><Cell ss:StyleID="s56"><Data ss:Type="Number">4427</Data></Cell><Cell ss:StyleID="s56"><Data ss:Type="Number">26</Data></Cell><Cell ss:StyleID="s56"><Data ss:Type="Number">789</Data></Cell><Cell ss:StyleID="s56"><Data ss:Type="String">EC</Data></Cell><Cell ss:StyleID="s56"><Data ss:Type="Number">13</Data></Cell><Cell ss:StyleID="s52"><Data ss:Type="Number">708</Data></Cell><Cell ss:StyleID="s57"><Data ss:Type="Number">63</Data></Cell><Cell ss:StyleID="s57"><Data ss:Type="Number">234</Data></Cell><Cell ss:StyleID="s58"><Data ss:Type="String">PR</Data></Cell></Row><Row><Cell ss:StyleID="s50"><Data ss:Type="Number">15</Data></Cell><Cell ss:StyleID="s51"><Data ss:Type="Number">1703</Data></Cell><Cell ss:StyleID="s50"><Data ss:Type="Number">31</Data></Cell><Cell ss:StyleID="s51"><Data ss:Type="Number">165</Data></Cell><Cell ss:StyleID="s55"><Data ss:Type="String">PR</Data></Cell><Cell ss:StyleID="s50"><Data ss:Type="Number">19</Data></Cell><Cell ss:StyleID="s50"><Data ss:Type="Number">3315</Data></Cell><Cell ss:StyleID="s50"><Data ss:Type="Number">156</Data></Cell><Cell ss:StyleID="s51" ss:Formula="=4039-RC[-2]-RC[-1]"><Data ss:Type="Number">568</Data></Cell><Cell ss:StyleID="s55"><Data ss:Type="String">EC</Data></Cell><Cell ss:StyleID="s50"><Data ss:Type="Number">38</Data></Cell><Cell ss:StyleID="s50"><Data ss:Type="Number">67815</Data></Cell><Cell ss:StyleID="s50"><Data ss:Type="Number">2</Data></Cell><Cell ss:StyleID="s51"><Data ss:Type="Number">8062</Data></Cell><Cell ss:StyleID="s55"><Data ss:Type="String">EC</Data></Cell><Cell ss:StyleID="s50"><Data ss:Type="Number">2</Data></Cell><Cell ss:StyleID="s50"><Data ss:Type="Number">7009</Data></Cell><Cell ss:StyleID="s50"><Data ss:Type="Number">93</Data></Cell><Cell ss:StyleID="s51"><Data ss:Type="Number">13</Data></Cell><Cell ss:StyleID="s55"><Data ss:Type="String">PR</Data></Cell><Cell ss:StyleID="s50"><Data ss:Type="Number">23</Data></Cell><Cell ss:StyleID="s50"><Data ss:Type="Number">10663</Data></Cell><Cell ss:StyleID="s50"><Data ss:Type="Number">46</Data></Cell><Cell ss:StyleID="s51"><Data ss:Type="Number">1299</Data></Cell><Cell ss:StyleID="s55"><Data ss:Type="String">EC</Data></Cell><Cell ss:StyleID="s50"><Data ss:Type="Number">37</Data></Cell><Cell ss:StyleID="s50"><Data ss:Type="Number">32848</Data></Cell><Cell ss:StyleID="s50"><Data ss:Type="Number">2</Data></Cell><Cell ss:StyleID="s51"><Data ss:Type="Number">3842</Data></Cell><Cell ss:StyleID="s55"><Data ss:Type="String">EC</Data></Cell><Cell ss:StyleID="s50"><Data ss:Type="Number">3</Data></Cell><Cell ss:StyleID="s50"><Data ss:Type="Number">22681</Data></Cell><Cell ss:StyleID="s50"><Data ss:Type="Number">376</Data></Cell><Cell ss:StyleID="s50"><Data ss:Type="Number">76</Data></Cell><Cell ss:StyleID="s50"><Data ss:Type="String">EC</Data></Cell><Cell ss:StyleID="s56"><Data ss:Type="Number">28</Data></Cell><Cell ss:StyleID="s56"><Data ss:Type="Number">4423</Data></Cell><Cell ss:StyleID="s56"><Data ss:Type="Number">23</Data></Cell><Cell ss:StyleID="s56"><Data ss:Type="Number">796</Data></Cell><Cell ss:StyleID="s56"><Data ss:Type="String">EC</Data></Cell><Cell ss:StyleID="s56"><Data ss:Type="Number">14</Data></Cell><Cell ss:StyleID="s52"><Data ss:Type="Number">695</Data></Cell><Cell ss:StyleID="s57"><Data ss:Type="Number">56</Data></Cell><Cell ss:StyleID="s57"><Data ss:Type="Number">254</Data></Cell><Cell ss:StyleID="s58"><Data ss:Type="String">PR</Data></Cell></Row><Row><Cell ss:StyleID="s50"><Data ss:Type="Number">16</Data></Cell><Cell ss:StyleID="s51"><Data ss:Type="Number">1696</Data></Cell><Cell ss:StyleID="s50"><Data ss:Type="Number">30</Data></Cell><Cell ss:StyleID="s51"><Data ss:Type="Number">173</Data></Cell><Cell ss:StyleID="s55"><Data ss:Type="String">PR</Data></Cell><Cell ss:StyleID="s50"><Data ss:Type="Number">20</Data></Cell><Cell ss:StyleID="s50"><Data ss:Type="Number">3275</Data></Cell><Cell ss:StyleID="s50"><Data ss:Type="Number">149</Data></Cell><Cell ss:StyleID="s51" ss:Formula="=4039-RC[-2]-RC[-1]"><Data ss:Type="Number">615</Data></Cell><Cell ss:StyleID="s55"><Data ss:Type="String">EC</Data></Cell><Cell ss:StyleID="s50"><Data ss:Type="Number">39</Data></Cell><Cell ss:StyleID="s50"><Data ss:Type="Number">67815</Data></Cell><Cell ss:StyleID="s50"><Data ss:Type="Number">2</Data></Cell><Cell ss:StyleID="s51"><Data ss:Type="Number">8062</Data></Cell><Cell ss:StyleID="s55"><Data ss:Type="String">EC</Data></Cell><Cell ss:StyleID="s50"><Data ss:Type="Number">3</Data></Cell><Cell ss:StyleID="s50"><Data ss:Type="Number">6897</Data></Cell><Cell ss:StyleID="s50"><Data ss:Type="Number">183</Data></Cell><Cell ss:StyleID="s51"><Data ss:Type="Number">35</Data></Cell><Cell ss:StyleID="s55"><Data ss:Type="String">PR</Data></Cell><Cell ss:StyleID="s50"><Data ss:Type="Number">24</Data></Cell><Cell ss:StyleID="s50"><Data ss:Type="Number">10661</Data></Cell><Cell ss:StyleID="s50"><Data ss:Type="Number">36</Data></Cell><Cell ss:StyleID="s51"><Data ss:Type="Number">1311</Data></Cell><Cell ss:StyleID="s55"><Data ss:Type="String">EC</Data></Cell><Cell ss:StyleID="s50"><Data ss:Type="Number">38</Data></Cell><Cell ss:StyleID="s50"><Data ss:Type="Number">32848</Data></Cell><Cell ss:StyleID="s50"><Data ss:Type="Number">1</Data></Cell><Cell ss:StyleID="s51"><Data ss:Type="Number">3843</Data></Cell><Cell ss:StyleID="s55"><Data ss:Type="String">EC</Data></Cell><Cell ss:StyleID="s50"><Data ss:Type="Number">4</Data></Cell><Cell ss:StyleID="s50"><Data ss:Type="Number">22284</Data></Cell><Cell ss:StyleID="s50"><Data ss:Type="Number">672</Data></Cell><Cell ss:StyleID="s50"><Data ss:Type="Number">177</Data></Cell><Cell ss:StyleID="s50"><Data ss:Type="String">EC</Data></Cell><Cell ss:StyleID="s56"><Data ss:Type="Number">29</Data></Cell><Cell ss:StyleID="s56"><Data ss:Type="Number">4420</Data></Cell><Cell ss:StyleID="s56"><Data ss:Type="Number">20</Data></Cell><Cell ss:StyleID="s56"><Data ss:Type="Number">802</Data></Cell><Cell ss:StyleID="s56"><Data ss:Type="String">EC</Data></Cell><Cell ss:StyleID="s56"><Data ss:Type="Number">15</Data></Cell><Cell ss:StyleID="s52"><Data ss:Type="Number">693</Data></Cell><Cell ss:StyleID="s57"><Data ss:Type="Number">44</Data></Cell><Cell ss:StyleID="s57"><Data ss:Type="Number">268</Data></Cell><Cell ss:StyleID="s58"><Data ss:Type="String">PR</Data></Cell></Row><Row><Cell ss:StyleID="s50"><Data ss:Type="Number">17</Data></Cell><Cell ss:StyleID="s51"><Data ss:Type="Number">1688</Data></Cell><Cell ss:StyleID="s50"><Data ss:Type="Number">32</Data></Cell><Cell ss:StyleID="s51"><Data ss:Type="Number">179</Data></Cell><Cell ss:StyleID="s55"><Data ss:Type="String">PR</Data></Cell><Cell ss:StyleID="s50"><Data ss:Type="Number">21</Data></Cell><Cell ss:StyleID="s50"><Data ss:Type="Number">3238</Data></Cell><Cell ss:StyleID="s50"><Data ss:Type="Number">147</Data></Cell><Cell ss:StyleID="s51" ss:Formula="=4039-RC[-2]-RC[-1]"><Data ss:Type="Number">654</Data></Cell><Cell ss:StyleID="s55"><Data ss:Type="String">EC</Data></Cell><Cell ss:StyleID="s50"><Data ss:Type="Number">40</Data></Cell><Cell ss:StyleID="s50"><Data ss:Type="Number">67815</Data></Cell><Cell ss:StyleID="s50"><Data ss:Type="Number">2</Data></Cell><Cell ss:StyleID="s51"><Data ss:Type="Number">8062</Data></Cell><Cell ss:StyleID="s55"><Data ss:Type="String">EC</Data></Cell><Cell ss:StyleID="s50"><Data ss:Type="Number">4</Data></Cell><Cell ss:StyleID="s50"><Data ss:Type="Number">6682</Data></Cell><Cell ss:StyleID="s50"><Data ss:Type="Number">335</Data></Cell><Cell ss:StyleID="s51"><Data ss:Type="Number">98</Data></Cell><Cell ss:StyleID="s55"><Data ss:Type="String">PR</Data></Cell><Cell ss:StyleID="s50"><Data ss:Type="Number">25</Data></Cell><Cell ss:StyleID="s50"><Data ss:Type="Number">10657</Data></Cell><Cell ss:StyleID="s50"><Data ss:Type="Number">30</Data></Cell><Cell ss:StyleID="s51"><Data ss:Type="Number">1321</Data></Cell><Cell ss:StyleID="s55"><Data ss:Type="String">EC</Data></Cell><Cell ss:StyleID="s50"><Data ss:Type="Number">39</Data></Cell><Cell ss:StyleID="s50"><Data ss:Type="Number">32848</Data></Cell><Cell ss:StyleID="s50"><Data ss:Type="Number">1</Data></Cell><Cell ss:StyleID="s51"><Data ss:Type="Number">3843</Data></Cell><Cell ss:StyleID="s55"><Data ss:Type="String">EC</Data></Cell><Cell ss:StyleID="s50"><Data ss:Type="Number">5</Data></Cell><Cell ss:StyleID="s50"><Data ss:Type="Number">21786</Data></Cell><Cell ss:StyleID="s50"><Data ss:Type="Number">965</Data></Cell><Cell ss:StyleID="s50"><Data ss:Type="Number">382</Data></Cell><Cell ss:StyleID="s50"><Data ss:Type="String">EC</Data></Cell><Cell ss:StyleID="s56"><Data ss:Type="Number">30</Data></Cell><Cell ss:StyleID="s56"><Data ss:Type="Number">4417</Data></Cell><Cell ss:StyleID="s56"><Data ss:Type="Number">20</Data></Cell><Cell ss:StyleID="s56"><Data ss:Type="Number">805</Data></Cell><Cell ss:StyleID="s56"><Data ss:Type="String">EC</Data></Cell><Cell ss:StyleID="s56"><Data ss:Type="Number">16</Data></Cell><Cell ss:StyleID="s52"><Data ss:Type="Number">687</Data></Cell><Cell ss:StyleID="s57"><Data ss:Type="Number">39</Data></Cell><Cell ss:StyleID="s57"><Data ss:Type="Number">279</Data></Cell><Cell ss:StyleID="s58"><Data ss:Type="String">PR</Data></Cell></Row><Row><Cell ss:StyleID="s50"><Data ss:Type="Number">18</Data></Cell><Cell ss:StyleID="s51"><Data ss:Type="Number">1686</Data></Cell><Cell ss:StyleID="s50"><Data ss:Type="Number">26</Data></Cell><Cell ss:StyleID="s51"><Data ss:Type="Number">187</Data></Cell><Cell ss:StyleID="s55"><Data ss:Type="String">PR</Data></Cell><Cell ss:StyleID="s50"><Data ss:Type="Number">22</Data></Cell><Cell ss:StyleID="s50"><Data ss:Type="Number">3215</Data></Cell><Cell ss:StyleID="s50"><Data ss:Type="Number">128</Data></Cell><Cell ss:StyleID="s51" ss:Formula="=4039-RC[-2]-RC[-1]"><Data ss:Type="Number">696</Data></Cell><Cell ss:StyleID="s55"><Data ss:Type="String">EC</Data></Cell><Cell ss:StyleID="s50"><Data ss:Type="Number">41</Data></Cell><Cell ss:StyleID="s50"><Data ss:Type="Number">67815</Data></Cell><Cell ss:StyleID="s50"><Data ss:Type="Number">2</Data></Cell><Cell ss:StyleID="s51"><Data ss:Type="Number">8062</Data></Cell><Cell ss:StyleID="s55"><Data ss:Type="String">EC</Data></Cell><Cell ss:StyleID="s50"><Data ss:Type="Number">5</Data></Cell><Cell ss:StyleID="s50"><Data ss:Type="Number">6460</Data></Cell><Cell ss:StyleID="s50"><Data ss:Type="Number">458</Data></Cell><Cell ss:StyleID="s51"><Data ss:Type="Number">197</Data></Cell><Cell ss:StyleID="s55"><Data ss:Type="String">PR</Data></Cell><Cell ss:StyleID="s50"><Data ss:Type="Number">26</Data></Cell><Cell ss:StyleID="s50"><Data ss:Type="Number">10651</Data></Cell><Cell ss:StyleID="s50"><Data ss:Type="Number">29</Data></Cell><Cell ss:StyleID="s51"><Data ss:Type="Number">1328</Data></Cell><Cell ss:StyleID="s55"><Data ss:Type="String">EC</Data></Cell><Cell ss:StyleID="s50"><Data ss:Type="Number">40</Data></Cell><Cell ss:StyleID="s50"><Data ss:Type="Number">32848</Data></Cell><Cell ss:StyleID="s50"><Data ss:Type="Number">0</Data></Cell><Cell ss:StyleID="s51"><Data ss:Type="Number">3844</Data></Cell><Cell ss:StyleID="s55"><Data ss:Type="String">EC</Data></Cell><Cell ss:StyleID="s50"><Data ss:Type="Number">6</Data></Cell><Cell ss:StyleID="s50"><Data ss:Type="Number">21205</Data></Cell><Cell ss:StyleID="s50"><Data ss:Type="Number">1225</Data></Cell><Cell ss:StyleID="s50"><Data ss:Type="Number">703</Data></Cell><Cell ss:StyleID="s50"><Data ss:Type="String">EC</Data></Cell><Cell ss:StyleID="s56"><Data ss:Type="Number">31</Data></Cell><Cell ss:StyleID="s56"><Data ss:Type="Number">4410</Data></Cell><Cell ss:StyleID="s56"><Data ss:Type="Number">21</Data></Cell><Cell ss:StyleID="s56"><Data ss:Type="Number">811</Data></Cell><Cell ss:StyleID="s56"><Data ss:Type="String">EC</Data></Cell><Cell ss:StyleID="s56"><Data ss:Type="Number">17</Data></Cell><Cell ss:StyleID="s52"><Data ss:Type="Number">676</Data></Cell><Cell ss:StyleID="s57"><Data ss:Type="Number">37</Data></Cell><Cell ss:StyleID="s57"><Data ss:Type="Number">292</Data></Cell><Cell ss:StyleID="s58"><Data ss:Type="String">PR</Data></Cell></Row><Row><Cell ss:StyleID="s50"><Data ss:Type="Number">19</Data></Cell><Cell ss:StyleID="s51"><Data ss:Type="Number">1680</Data></Cell><Cell ss:StyleID="s50"><Data ss:Type="Number">25</Data></Cell><Cell ss:StyleID="s51"><Data ss:Type="Number">194</Data></Cell><Cell ss:StyleID="s55"><Data ss:Type="String">PR</Data></Cell><Cell ss:StyleID="s50"><Data ss:Type="Number">23</Data></Cell><Cell ss:StyleID="s50"><Data ss:Type="Number">3200</Data></Cell><Cell ss:StyleID="s50"><Data ss:Type="Number">108</Data></Cell><Cell ss:StyleID="s51" ss:Formula="=4039-RC[-2]-RC[-1]"><Data ss:Type="Number">731</Data></Cell><Cell ss:StyleID="s55"><Data ss:Type="String">EC</Data></Cell><Cell ss:StyleID="s50"><Data ss:Type="Number">42</Data></Cell><Cell ss:StyleID="s50"><Data ss:Type="Number">67815</Data></Cell><Cell ss:StyleID="s50"><Data ss:Type="Number">0</Data></Cell><Cell ss:StyleID="s51"><Data ss:Type="Number">8064</Data></Cell><Cell ss:StyleID="s55"><Data ss:Type="String">EC</Data></Cell><Cell ss:StyleID="s50"><Data ss:Type="Number">6</Data></Cell><Cell ss:StyleID="s50"><Data ss:Type="Number">6194</Data></Cell><Cell ss:StyleID="s50"><Data ss:Type="Number">569</Data></Cell><Cell ss:StyleID="s51"><Data ss:Type="Number">352</Data></Cell><Cell ss:StyleID="s55"><Data ss:Type="String">PR</Data></Cell><Cell ss:StyleID="s50"><Data ss:Type="Number">27</Data></Cell><Cell ss:StyleID="s50"><Data ss:Type="Number">10648</Data></Cell><Cell ss:StyleID="s50"><Data ss:Type="Number">28</Data></Cell><Cell ss:StyleID="s51"><Data ss:Type="Number">1332</Data></Cell><Cell ss:StyleID="s55"><Data ss:Type="String">EC</Data></Cell><Cell ss:StyleID="s50"><Data ss:Type="Number">0</Data></Cell><Cell ss:StyleID="s50"><Data ss:Type="Number">36682</Data></Cell><Cell ss:StyleID="s50"><Data ss:Type="Number">10</Data></Cell><Cell ss:StyleID="s51"><Data ss:Type="Number">0</Data></Cell><Cell ss:StyleID="s55"><Data ss:Type="String">PR</Data></Cell><Cell ss:StyleID="s50"><Data ss:Type="Number">7</Data></Cell><Cell ss:StyleID="s50"><Data ss:Type="Number">20566</Data></Cell><Cell ss:StyleID="s50"><Data ss:Type="Number">1490</Data></Cell><Cell ss:StyleID="s50"><Data ss:Type="Number">1077</Data></Cell><Cell ss:StyleID="s50"><Data ss:Type="String">EC</Data></Cell><Cell ss:StyleID="s56"><Data ss:Type="Number">32</Data></Cell><Cell ss:StyleID="s56"><Data ss:Type="Number">4407</Data></Cell><Cell ss:StyleID="s56"><Data ss:Type="Number">19</Data></Cell><Cell ss:StyleID="s56"><Data ss:Type="Number">816</Data></Cell><Cell ss:StyleID="s56"><Data ss:Type="String">EC</Data></Cell><Cell ss:StyleID="s56"><Data ss:Type="Number">18</Data></Cell><Cell ss:StyleID="s52"><Data ss:Type="Number">671</Data></Cell><Cell ss:StyleID="s57"><Data ss:Type="Number">32</Data></Cell><Cell ss:StyleID="s57"><Data ss:Type="Number">302</Data></Cell><Cell ss:StyleID="s58"><Data ss:Type="String">PR</Data></Cell></Row><Row><Cell ss:StyleID="s50"><Data ss:Type="Number">20</Data></Cell><Cell ss:StyleID="s51"><Data ss:Type="Number">1677</Data></Cell><Cell ss:StyleID="s50"><Data ss:Type="Number">23</Data></Cell><Cell ss:StyleID="s51"><Data ss:Type="Number">199</Data></Cell><Cell ss:StyleID="s55"><Data ss:Type="String">PR</Data></Cell><Cell ss:StyleID="s50"><Data ss:Type="Number">24</Data></Cell><Cell ss:StyleID="s50"><Data ss:Type="Number">3183</Data></Cell><Cell ss:StyleID="s50"><Data ss:Type="Number">101</Data></Cell><Cell ss:StyleID="s51" ss:Formula="=4039-RC[-2]-RC[-1]"><Data ss:Type="Number">755</Data></Cell><Cell ss:StyleID="s55"><Data ss:Type="String">EC</Data></Cell><Cell ss:StyleID="s50"><Data ss:Type="Number">0</Data></Cell><Cell ss:StyleID="s50"><Data ss:Type="Number">75869</Data></Cell><Cell ss:StyleID="s51"><Data ss:Type="Number">10</Data></Cell><Cell ss:StyleID="s51"><Data ss:Type="Number">0</Data></Cell><Cell ss:StyleID="s55"><Data ss:Type="String">PR</Data></Cell><Cell ss:StyleID="s50"><Data ss:Type="Number">7</Data></Cell><Cell ss:StyleID="s50"><Data ss:Type="Number">5951</Data></Cell><Cell ss:StyleID="s50"><Data ss:Type="Number">640</Data></Cell><Cell ss:StyleID="s51"><Data ss:Type="Number">524</Data></Cell><Cell ss:StyleID="s55"><Data ss:Type="String">PR</Data></Cell><Cell ss:StyleID="s50"><Data ss:Type="Number">28</Data></Cell><Cell ss:StyleID="s50"><Data ss:Type="Number">10646</Data></Cell><Cell ss:StyleID="s50"><Data ss:Type="Number">24</Data></Cell><Cell ss:StyleID="s51"><Data ss:Type="Number">1338</Data></Cell><Cell ss:StyleID="s55"><Data ss:Type="String">EC</Data></Cell><Cell ss:StyleID="s50"><Data ss:Type="Number">1</Data></Cell><Cell ss:StyleID="s50"><Data ss:Type="Number">36580</Data></Cell><Cell ss:StyleID="s50"><Data ss:Type="Number">108</Data></Cell><Cell ss:StyleID="s51"><Data ss:Type="Number">4</Data></Cell><Cell ss:StyleID="s55"><Data ss:Type="String">PR</Data></Cell><Cell ss:StyleID="s50"><Data ss:Type="Number">8</Data></Cell><Cell ss:StyleID="s50"><Data ss:Type="Number">19909</Data></Cell><Cell ss:StyleID="s50"><Data ss:Type="Number">1682</Data></Cell><Cell ss:StyleID="s50"><Data ss:Type="Number">1542</Data></Cell><Cell ss:StyleID="s50"><Data ss:Type="String">EC</Data></Cell><Cell ss:StyleID="s56"><Data ss:Type="Number">33</Data></Cell><Cell ss:StyleID="s56"><Data ss:Type="Number">4399</Data></Cell><Cell ss:StyleID="s56"><Data ss:Type="Number">21</Data></Cell><Cell ss:StyleID="s56"><Data ss:Type="Number">822</Data></Cell><Cell ss:StyleID="s56"><Data ss:Type="String">EC</Data></Cell><Cell ss:StyleID="s56"><Data ss:Type="Number">19</Data></Cell><Cell ss:StyleID="s52"><Data ss:Type="Number">664</Data></Cell><Cell ss:StyleID="s57"><Data ss:Type="Number">31</Data></Cell><Cell ss:StyleID="s57"><Data ss:Type="Number">310</Data></Cell><Cell ss:StyleID="s58"><Data ss:Type="String">PR</Data></Cell></Row><Row><Cell ss:StyleID="s50"><Data ss:Type="Number">21</Data></Cell><Cell ss:StyleID="s51"><Data ss:Type="Number">1674</Data></Cell><Cell ss:StyleID="s50"><Data ss:Type="Number">18</Data></Cell><Cell ss:StyleID="s51"><Data ss:Type="Number">207</Data></Cell><Cell ss:StyleID="s55"><Data ss:Type="String">PR</Data></Cell><Cell ss:StyleID="s50"><Data ss:Type="Number">25</Data></Cell><Cell ss:StyleID="s50"><Data ss:Type="Number">3160</Data></Cell><Cell ss:StyleID="s50"><Data ss:Type="Number">85</Data></Cell><Cell ss:StyleID="s51" ss:Formula="=4039-RC[-2]-RC[-1]"><Data ss:Type="Number">794</Data></Cell><Cell ss:StyleID="s55"><Data ss:Type="String">EC</Data></Cell><Cell ss:StyleID="s50"><Data ss:Type="Number">1</Data></Cell><Cell ss:StyleID="s50"><Data ss:Type="Number">75724</Data></Cell><Cell ss:StyleID="s50"><Data ss:Type="Number">152</Data></Cell><Cell ss:StyleID="s51"><Data ss:Type="Number">3</Data></Cell><Cell ss:StyleID="s55"><Data ss:Type="String">PR</Data></Cell><Cell ss:StyleID="s50"><Data ss:Type="Nu
[truncated: 532,978 more chars]
